# Supplementary material for: Aqua­{2-[(3,5-dichloro-2-oxidobenzyl­idene)amino]-3-(4-hydroxy­phen­yl)propionato-κ3 O 1,N,O 2}copper(II) sesquihydrate
Source: Acta Crystallogr Sect E Struct Rep Online. 2008 May 3;64(Pt 6):m756. doi: 10.1107/S1600536808012038 (PMC2961633; doi:10.1107/S1600536808012038)
Supplement: Supplementary file 1 [file e-64-0m756-sup1.cif]

##############################################################################
###                                                                        ###
###        Electronic paper (Acta Crystallographica Section E)             ###
###                                                                        ###
##############################################################################
#                                                                            #
# This CIF contains the data in a paper accepted for publication in Acta     #
# Crystallographica Section E. It conforms to the requirements of Notes      #
# for Authors for Section E, and has been peer reviewed under the auspices   #
# of the IUCr Commission on Journals.                                        #
#                                                                            #
# Full details of the Crystallographic Information File format               #
# are given in the paper "The Crystallographic Information File (CIF):       #
# a New Standard Archive File for Crystallography" by S. R. Hall, F. H.      #
# Allen and I. D. Brown [Acta Cryst. (1991), A47, 655-685].                  #
#                                                                            #
# The current version of the core CIF dictionary is obtainable from          #
# ftp://ftp.iucr.org/pub/cif_core.dic. The current version number is 2.4.    #
#                                                                            #
# Software is freely available for graphical display of the structure(s) in  #
# this CIF.  For information consult the CIF home page http://www.iucr.org/  #
# cif/home.html                                                              #
#                                                                            #
# This file may be used for bona fide research purposes within the           #
# scientific community so long as proper attribution is given to the journal # 
# article from which it was obtained.                                        #
#                                                                            #
##############################################################################
                                             
data_global
_audit_creation_method     'SHELX97'
_journal_date_recd_electronic     2008-03-13
_journal_date_accepted     2008-04-28
_journal_name_full     'Acta Crystallographica, Section E'
_journal_year     2008
_journal_volume     64
_journal_issue      6
_journal_page_first     m756
_journal_page_last     m756
_journal_paper_category     QM
_journal_coeditor_code     CS2072
_publ_contact_author
;
     Zheng, Liu
     Key Laboratory of Nonferrous Metal Materials and Processing Technology
      (Department of Material and Chemical Engineering,
     Guilin University of Technology),
      Ministry of Education,
      Guilin, 541004
      People's Republic of China
;
_publ_contact_author_name     'Zheng Liu'
_publ_contact_author_address
;
Key Laboratory of Nonferrous Metal Materials and Processing Technology
(Department of Material and Chemical Engineering,
Guilin University of Technology), Ministry of Education,
Guilin, 541004
People's Republic of China
;
_publ_contact_author_email     lisa4.6@163.com
_publ_contact_author_fax     '86 773 5896671'
_publ_contact_author_phone     '86 773 5896672'
_publ_section_title
;\
Aqua{2-[(3,5-dichloro-2-oxidobenzylidene)amino]-3-(4-hydroxyphenyl)propionato-\
\k^3^<i>O</i>^1^,<i>N</i>,<i>O</i>^2^}copper(II) sesquihydrate
;
loop_
    _publ_author_name
    _publ_author_footnote
    _publ_author_address
    'Liu, Zheng' .
;
Key Laboratory of Non-ferrous Metal Materials and Processing Technology
Department of Materials and Chemical Engineering,
Guilin University of Technology, Ministry of Education,
Guilin 541004
People's Republic of China
;
    'Wang, Yong Liao' .
;
Key Laboratory of Non-ferrous Metal Materials and Processing Technology
Department of Materials and Chemical Engineering,
Guilin University of Technology, Ministry of Education,
Guilin 541004
People's Republic of China
;
    'Wang, Li' .
;
Key Laboratory of Non-ferrous Metal Materials and Processing Technology
Department of Materials and Chemical Engineering,
Guilin University of Technology, Ministry of Education,
Guilin 541004
People's Republic of China
;
data_I
_audit_creation_method     SHELXL-97
_chemical_name_systematic
;
Aqua{2-[(3,5-dichloro-2-oxidobenzylidene)amino]-3-(4-hydroxyphenyl)propionato-
\k^3^<i>O</i>^1^,<i>N</i>,<i>O</i>^2^}copper(II) sesquihydrate
;
_chemical_name_common     ?
_chemical_formula_moiety     'C32 H32 Cl4 Cu2 N2 O13'
_chemical_formula_sum     'C16 H13 Cl2 Cu1 N1 O5, 1.5(H2 O1)'
_chemical_formula_iupac     '[Cu (C16 H11 Cl2 N1 O4) (H2 O1)], 1.5H2 O1'
_chemical_formula_weight     460.74
_chemical_melting_point     ?
_symmetry_cell_setting     triclinic
_symmetry_space_group_name_H-M     'P -1'
loop_
    _symmetry_equiv_pos_as_xyz
    'x, y, z'
    '-x, -y, -z'
_cell_length_a     10.006(2)
_cell_length_b     13.899(2)
_cell_length_c     14.565(2)
_cell_angle_alpha     70.469(2)
_cell_angle_beta     87.427(3)
_cell_angle_gamma     73.121(3)
_cell_volume     1823.8(5)
_cell_formula_units_Z     4
_cell_measurement_reflns_used     2332
_cell_measurement_theta_min     2.271
_cell_measurement_theta_max     25.189
_cell_measurement_temperature     293(2)
_exptl_crystal_description     plate
_exptl_crystal_colour     green
_exptl_crystal_size_max     0.40
_exptl_crystal_size_mid     0.18
_exptl_crystal_size_min     0.09
_exptl_crystal_density_diffrn     1.678
_exptl_crystal_density_meas     ?
_exptl_crystal_density_method     'not measured'
_exptl_crystal_F_000     936
_exptl_absorpt_coefficient_mu     1.527
_exptl_absorpt_correction_type     multi-scan
_exptl_absorpt_process_details     '(SADABS; Sheldrick, 1996)'
_exptl_absorpt_correction_T_min     0.5803
_exptl_absorpt_correction_T_max     0.8748
_exptl_special_details
;
;
_diffrn_ambient_temperature     293(2)
_diffrn_radiation_type     MoK\a
_diffrn_radiation_wavelength     0.71073
_diffrn_radiation_source     'fine-focus sealed tube'
_diffrn_radiation_monochromator     graphite
_diffrn_measurement_device_type     'Bruker SMART 1000'
_diffrn_measurement_method     '\f and \w'
_diffrn_detector_area_resol_mean     ?
_diffrn_reflns_number     9183
_diffrn_reflns_av_R_equivalents     0.0268
_diffrn_reflns_av_sigmaI/netI     0.0697
_diffrn_reflns_theta_min     1.49
_diffrn_reflns_theta_max     25.01
_diffrn_reflns_theta_full     25.01
_diffrn_measured_fraction_theta_max     0.982
_diffrn_measured_fraction_theta_full     0.982
_diffrn_reflns_limit_h_min     -11
_diffrn_reflns_limit_h_max     11
_diffrn_reflns_limit_k_min     -12
_diffrn_reflns_limit_k_max     16
_diffrn_reflns_limit_l_min     -16
_diffrn_reflns_limit_l_max     17
_diffrn_standards_number     ?
_diffrn_standards_interval_count     ?
_diffrn_standards_interval_time     ?
_diffrn_standards_decay_%     ?
_refine_special_details
;
;
_reflns_number_total     6315
_reflns_number_gt     3605
_reflns_threshold_expression     I>2\s(I)
_refine_ls_structure_factor_coef     Fsqd
_refine_ls_matrix_type     full
_refine_ls_R_factor_all     0.0993
_refine_ls_R_factor_gt     0.0471
_refine_ls_wR_factor_gt     0.1108
_refine_ls_wR_factor_ref     0.1427
_refine_ls_goodness_of_fit_ref     1.021
_refine_ls_restrained_S_all     1.021
_refine_ls_number_reflns     6315
_refine_ls_number_parameters     583
_refine_ls_number_restraints     0
_refine_ls_hydrogen_treatment     constr
_refine_ls_weighting_scheme     calc
_refine_ls_weighting_details
                 'calc w=1/[\s^2^(Fo^2^)+(0.0669P)^2^] where P=(Fo^2^+2Fc^2^)/3'
_atom_sites_solution_hydrogens     geom
_atom_sites_solution_primary     direct
_atom_sites_solution_secondary     difmap
_refine_ls_shift/su_max     0.001
_refine_ls_shift/su_mean     0.000
_refine_diff_density_max     0.584
_refine_diff_density_min     -0.361
_refine_ls_extinction_method     none
_refine_ls_extinction_coef     ?
loop_
    _atom_type_symbol
    _atom_type_description
    _atom_type_scat_dispersion_real
    _atom_type_scat_dispersion_imag
    _atom_type_scat_source
    'C' 'C' 0.0033 0.0016
                         'International Tables Vol C Tables 4.2.6.8 and 6.1.1.4'
    'H' 'H' 0.0000 0.0000
                         'International Tables Vol C Tables 4.2.6.8 and 6.1.1.4'
    'N' 'N' 0.0061 0.0033
                         'International Tables Vol C Tables 4.2.6.8 and 6.1.1.4'
    'O' 'O' 0.0106 0.0060
                         'International Tables Vol C Tables 4.2.6.8 and 6.1.1.4'
    'Cu' 'Cu' 0.3201 1.2651
                         'International Tables Vol C Tables 4.2.6.8 and 6.1.1.4'
    'Cl' 'Cl' 0.1484 0.1585
                         'International Tables Vol C Tables 4.2.6.8 and 6.1.1.4'
_computing_data_collection     'SMART (Bruker, 2004)'
_computing_cell_refinement     'SMART (Bruker, 2004)'
_computing_data_reduction     'SAINT (Bruker, 2004)'
_computing_structure_solution     'SHELXS97 (Sheldrick, 2008)'
_computing_structure_refinement     'SHELXL97 (Sheldrick, 2008)'
_computing_molecular_graphics     'SHELXTL (Sheldrick, 2008)'
_computing_publication_material     'SHELXTL (Sheldrick, 2008)'
loop_
    _atom_site_type_symbol
    _atom_site_label
    _atom_site_fract_x
    _atom_site_fract_y
    _atom_site_fract_z
    _atom_site_U_iso_or_equiv
    _atom_site_adp_type
    _atom_site_calc_flag
    _atom_site_refinement_flags
    _atom_site_occupancy
    _atom_site_disorder_assembly
    _atom_site_disorder_group
    Cu Cu1 0.46267(7) 0.15476(5) 0.36588(4) 0.0406(2) Uani d . 1 . .
    Cu Cu2 -0.01499(6) 0.64742(5) -0.11028(4) 0.0407(2) Uani d . 1 A .
    Cl Cl1 0.87069(17) -0.11542(12) 0.34408(11) 0.0668(5) Uani d . 1 . .
    Cl Cl2 1.07017(15) -0.16022(11) 0.69630(11) 0.0578(4) Uani d . 1 . .
    Cl Cl3 0.39713(16) 0.37698(11) -0.12877(10) 0.0580(4) Uani d . 1 A .
    Cl Cl4 0.58637(15) 0.33274(11) 0.22575(11) 0.0597(4) Uani d . 1 A .
    N N1 0.5002(4) 0.1767(3) 0.4841(3) 0.0349(10) Uani d . 1 . .
    N N2 0.0214(5) 0.6696(4) 0.0075(3) 0.0556(13) Uani d . 1 . .
    O O1 0.2819(4) 0.2595(3) 0.3616(2) 0.0447(9) Uani d . 1 . .
    O O2 0.1508(4) 0.3508(3) 0.4497(3) 0.0621(12) Uani d . 1 . .
    O O3 0.8857(4) 0.3483(4) 0.7126(3) 0.0699(12) Uani d . 1 . .
    H H3 0.9506 0.3622 0.6795 0.105 Uiso calc R 1 . .
    O O4 0.6311(4) 0.0441(3) 0.3785(2) 0.0454(9) Uani d . 1 . .
    O O5 0.4122(4) 0.1358(3) 0.2489(2) 0.0552(10) Uani d . 1 . .
    H H33 0.3333 0.1676 0.2174 0.083 Uiso d R 1 . .
    H H34 0.4672 0.1072 0.2129 0.083 Uiso d R 1 . .
    O O6 -0.1909(4) 0.7570(3) -0.1170(3) 0.0508(10) Uani d . 1 . .
    O O7 -0.3148(4) 0.8569(3) -0.0328(4) 0.0801(15) Uani d . 1 . .
    O O8 0.4986(7) 0.8913(6) 0.0835(5) 0.051(2) Uani d P 0.507(5) A 1
    H H8 0.5564 0.8836 0.0429 0.077 Uiso calc PR 0.507(5) A 1
    O O8' 0.4246(7) 0.9296(6) -0.1086(6) 0.049(2) Uani d P 0.493(5) A 2
    H H8' 0.4912 0.9095 -0.0691 0.074 Uiso calc PR 0.493(5) A 2
    O O9 0.1554(3) 0.5378(3) -0.0977(2) 0.0459(9) Uani d . 1 . .
    O O10 -0.0682(4) 0.6254(3) -0.2247(2) 0.0547(10) Uani d . 1 . .
    H H35 -0.1283 0.6714 -0.2690 0.082 Uiso d R 1 A .
    H H36 -0.0357 0.5731 -0.2452 0.082 Uiso d R 1 . .
    O O11 0.8440(5) 0.4610(4) 0.3037(3) 0.1056(18) Uani d . 1 . .
    H H37 0.8272 0.5183 0.2548 0.158 Uiso d R 1 . .
    H H38 0.8233 0.4217 0.2763 0.158 Uiso d R 1 . .
    O O12 0.8592(8) 0.6491(7) 0.3412(6) 0.066(3) Uani d P 0.522(10) B 1
    H H39 0.8529 0.6666 0.3922 0.098 Uiso d PR 0.522(10) B 1
    H H40 0.8643 0.5832 0.3637 0.098 Uiso d PR 0.522(10) B 1
    O O13 0.4751(9) 0.0597(6) 0.7508(5) 0.077(3) Uani d P 0.523(6) C 1
    H H41 0.4422 0.0976 0.7865 0.116 Uiso d PR 0.523(6) C 1
    H H42 0.4076 0.0581 0.7184 0.116 Uiso d PR 0.523(6) C 1
    O O12' 0.9281(9) 0.5554(7) 0.4185(7) 0.066(4) Uani d P 0.478(10) B 2
    H H39' 0.8473 0.5526 0.4064 0.098 Uiso d PR 0.478(10) B 2
    H H40' 0.9155 0.5923 0.4561 0.098 Uiso d PR 0.478(10) B 2
    O O13' 0.3267(10) 0.1743(7) 0.8023(6) 0.077(3) Uani d P 0.477(6) C 2
    H H41' 0.3386 0.1669 0.8620 0.116 Uiso d PR 0.477(6) C 2
    H H42' 0.2932 0.1248 0.8019 0.116 Uiso d PR 0.477(6) C 2
    C C1 0.2626(6) 0.2932(4) 0.4349(4) 0.0468(14) Uani d . 1 . .
    C C2 0.3934(5) 0.2649(4) 0.5020(4) 0.0404(13) Uani d . 1 . .
    H H2 0.3698 0.2435 0.5705 0.048 Uiso calc R 1 . .
    C C3 0.4401(5) 0.3661(4) 0.4761(4) 0.0456(14) Uani d . 1 . .
    H H3A 0.4656 0.3846 0.4087 0.055 Uiso calc R 1 . .
    H H3B 0.3613 0.4241 0.4809 0.055 Uiso calc R 1 . .
    C C4 0.5605(5) 0.3567(4) 0.5389(4) 0.0380(13) Uani d . 1 . .
    C C5 0.5444(6) 0.3550(4) 0.6350(4) 0.0486(15) Uani d . 1 . .
    H H5A 0.4579 0.3564 0.6614 0.058 Uiso calc R 1 . .
    C C6 0.6528(6) 0.3515(4) 0.6913(4) 0.0474(14) Uani d . 1 . .
    H H6 0.6388 0.3506 0.7551 0.057 Uiso calc R 1 . .
    C C7 0.7826(6) 0.3492(4) 0.6543(4) 0.0446(14) Uani d . 1 . .
    C C8 0.8034(6) 0.3492(4) 0.5601(4) 0.0450(14) Uani d . 1 . .
    H H8A 0.8907 0.3471 0.5344 0.054 Uiso calc R 1 . .
    C C9 0.6932(6) 0.3523(4) 0.5041(4) 0.0429(14) Uani d . 1 . .
    H H9 0.7083 0.3513 0.4409 0.051 Uiso calc R 1 . .
    C C10 0.6014(5) 0.1182(4) 0.5469(4) 0.0380(13) Uani d . 1 . .
    H H10A 0.6016 0.1323 0.6050 0.046 Uiso calc R 1 . .
    C C11 0.7153(5) 0.0322(4) 0.5356(4) 0.0383(12) Uani d . 1 . .
    C C12 0.7253(5) 0.0025(4) 0.4506(4) 0.0395(13) Uani d . 1 . .
    C C13 0.8490(6) -0.0788(4) 0.4477(4) 0.0452(14) Uani d . 1 . .
    C C14 0.9516(5) -0.1270(4) 0.5211(4) 0.0433(14) Uani d . 1 . .
    H H14 1.0306 -0.1798 0.5158 0.052 Uiso calc R 1 . .
    C C15 0.9376(5) -0.0971(4) 0.6025(4) 0.0438(14) Uani d . 1 . .
    C C16 0.8219(5) -0.0183(4) 0.6104(4) 0.0411(13) Uani d . 1 . .
    H H16 0.8141 0.0017 0.6658 0.049 Uiso calc R 1 . .
    C C17 -0.2082(5) 0.7943(4) -0.0462(4) 0.0420(13) Uani d . 1 A .
    C C18 -0.073(2) 0.7774(14) 0.0135(14) 0.038(4) Uani d P 0.507(5) A 1
    H H18 -0.0932 0.7705 0.0814 0.045 Uiso calc PR 0.507(5) A 1
    C C19 -0.0263(11) 0.8773(8) -0.0352(8) 0.045(3) Uani d P 0.507(5) A 1
    H H19A -0.0256 0.8894 -0.1047 0.053 Uiso calc PR 0.507(5) A 1
    H H19B -0.0973 0.9373 -0.0259 0.053 Uiso calc PR 0.507(5) A 1
    C C20 0.1122(19) 0.8796(15) -0.0029(15) 0.042(4) Uani d P 0.507(5) A 1
    C C21 0.140(2) 0.8750(15) 0.0908(16) 0.044(4) Uani d P 0.507(5) A 1
    H H21 0.0745 0.8647 0.1374 0.053 Uiso calc PR 0.507(5) A 1
    C C22 0.2662(11) 0.8858(8) 0.1162(8) 0.046(3) Uani d P 0.507(5) A 1
    H H22 0.2784 0.8920 0.1767 0.055 Uiso calc PR 0.507(5) A 1
    C C23 0.3739(14) 0.8875(10) 0.0528(10) 0.042(3) Uani d P 0.507(5) A 1
    C C24 0.347(6) 0.887(5) -0.039(5) 0.044(9) Uani d P 0.507(5) A 1
    H H24 0.4177 0.8887 -0.0834 0.053 Uiso calc PR 0.507(5) A 1
    C C25 0.218(2) 0.8852(13) -0.0675(12) 0.044(4) Uani d P 0.507(5) A 1
    H H25 0.2023 0.8875 -0.1307 0.053 Uiso calc PR 0.507(5) A 1
    C C18' -0.101(2) 0.7389(15) 0.0366(14) 0.036(4) Uani d P 0.493(5) A 2
    H H18' -0.1411 0.6948 0.0915 0.043 Uiso calc PR 0.493(5) A 2
    C C19' -0.0505(10) 0.8163(8) 0.0707(8) 0.038(3) Uani d P 0.493(5) A 2
    H H19C -0.1274 0.8811 0.0598 0.046 Uiso calc PR 0.493(5) A 2
    H H19D -0.0285 0.7845 0.1405 0.046 Uiso calc PR 0.493(5) A 2
    C C20' 0.0742(19) 0.8468(15) 0.0232(13) 0.032(4) Uani d P 0.493(5) A 2
    C C21' 0.0869(12) 0.8771(8) -0.0768(9) 0.040(3) Uani d P 0.493(5) A 2
    H H21' 0.0139 0.8811 -0.1167 0.048 Uiso calc PR 0.493(5) A 2
    C C22' 0.2054(19) 0.9017(13) -0.1196(11) 0.042(4) Uani d P 0.493(5) A 2
    H H22' 0.2126 0.9191 -0.1867 0.050 Uiso calc PR 0.493(5) A 2
    C C23' 0.313(5) 0.900(5) -0.062(5) 0.040(8) Uani d P 0.493(5) A 2
    C C24' 0.3069(15) 0.8696(10) 0.0395(12) 0.042(3) Uani d P 0.493(5) A 2
    H H24' 0.3785 0.8676 0.0792 0.051 Uiso calc PR 0.493(5) A 2
    C C25' 0.188(2) 0.8424(17) 0.0773(17) 0.046(5) Uani d P 0.493(5) A 2
    H H25' 0.1842 0.8192 0.1448 0.055 Uiso calc PR 0.493(5) A 2
    C C26 0.1228(6) 0.6130(5) 0.0709(4) 0.0566(16) Uani d . 1 A .
    H H26 0.1228 0.6290 0.1280 0.068 Uiso calc R 1 . .
    C C27 0.2371(5) 0.5265(4) 0.0609(4) 0.0420(13) Uani d . 1 . .
    C C28 0.2481(5) 0.4970(4) -0.0244(4) 0.0371(12) Uani d . 1 A .
    C C29 0.3733(5) 0.4155(4) -0.0259(4) 0.0386(13) Uani d . 1 . .
    C C30 0.4740(5) 0.3672(4) 0.0480(4) 0.0422(13) Uani d . 1 A .
    H H30 0.5542 0.3153 0.0431 0.051 Uiso calc R 1 . .
    C C31 0.4552(6) 0.3966(4) 0.1310(4) 0.0452(14) Uani d . 1 . .
    C C32 0.3407(5) 0.4747(4) 0.1372(4) 0.0456(14) Uani d . 1 A .
    H H32 0.3307 0.4943 0.1928 0.055 Uiso calc R 1 . .
loop_
    _atom_site_aniso_label
    _atom_site_aniso_U_11
    _atom_site_aniso_U_22
    _atom_site_aniso_U_33
    _atom_site_aniso_U_12
    _atom_site_aniso_U_13
    _atom_site_aniso_U_23
    Cu1 0.0356(4) 0.0389(4) 0.0449(4) -0.0035(3) -0.0044(3) -0.0167(3)
    Cu2 0.0304(4) 0.0523(4) 0.0438(4) -0.0084(3) 0.0012(3) -0.0247(3)
    Cl1 0.0668(11) 0.0601(10) 0.0635(10) 0.0104(8) -0.0035(8) -0.0319(8)
    Cl2 0.0417(9) 0.0507(9) 0.0644(10) -0.0008(7) -0.0143(7) -0.0070(7)
    Cl3 0.0579(10) 0.0565(9) 0.0624(9) -0.0029(8) 0.0133(8) -0.0366(8)
    Cl4 0.0463(9) 0.0514(9) 0.0650(10) -0.0010(7) -0.0144(7) -0.0080(7)
    N1 0.032(2) 0.029(2) 0.042(2) -0.003(2) 0.000(2) -0.014(2)
    N2 0.034(3) 0.070(3) 0.063(3) 0.014(2) -0.008(2) -0.045(3)
    O1 0.034(2) 0.049(2) 0.051(2) -0.0024(17) -0.0083(17) -0.0244(19)
    O2 0.031(2) 0.069(3) 0.090(3) 0.005(2) -0.010(2) -0.046(2)
    O3 0.053(3) 0.105(4) 0.062(3) -0.022(3) -0.009(2) -0.039(3)
    O4 0.044(2) 0.041(2) 0.049(2) 0.0006(17) -0.0049(19) -0.0213(18)
    O5 0.045(2) 0.066(3) 0.053(2) 0.002(2) -0.0085(18) -0.031(2)
    O6 0.043(2) 0.052(2) 0.060(2) -0.0029(19) -0.0139(19) -0.030(2)
    O7 0.033(2) 0.079(3) 0.144(4) 0.008(2) -0.013(3) -0.075(3)
    O8 0.032(4) 0.060(5) 0.066(5) -0.006(4) -0.005(4) -0.033(4)
    O8' 0.026(4) 0.054(5) 0.067(6) -0.013(4) 0.007(4) -0.021(4)
    O9 0.030(2) 0.062(2) 0.054(2) -0.0033(18) -0.0003(18) -0.039(2)
    O10 0.054(3) 0.062(3) 0.053(2) -0.007(2) -0.0147(19) -0.032(2)
    O11 0.103(4) 0.138(5) 0.078(3) -0.016(4) 0.013(3) -0.057(3)
    O12 0.060(6) 0.073(7) 0.078(7) -0.020(5) 0.012(5) -0.042(6)
    O13 0.090(7) 0.076(6) 0.069(6) -0.022(5) -0.004(5) -0.030(5)
    O12' 0.060(6) 0.073(8) 0.078(7) -0.020(5) 0.012(5) -0.042(6)
    O13' 0.090(8) 0.076(7) 0.069(6) -0.022(6) -0.004(5) -0.030(5)
    C1 0.041(4) 0.040(3) 0.060(4) -0.009(3) -0.005(3) -0.020(3)
    C2 0.030(3) 0.043(3) 0.045(3) -0.002(3) -0.007(2) -0.017(3)
    C3 0.043(3) 0.037(3) 0.052(3) -0.001(3) -0.008(3) -0.017(3)
    C4 0.038(3) 0.030(3) 0.043(3) -0.002(2) -0.005(3) -0.016(2)
    C5 0.037(3) 0.061(4) 0.052(3) -0.014(3) 0.010(3) -0.024(3)
    C6 0.047(4) 0.064(4) 0.034(3) -0.014(3) 0.001(3) -0.021(3)
    C7 0.040(3) 0.047(3) 0.047(3) -0.005(3) -0.008(3) -0.020(3)
    C8 0.032(3) 0.050(3) 0.057(4) -0.006(3) 0.004(3) -0.027(3)
    C9 0.048(4) 0.044(3) 0.040(3) -0.009(3) 0.006(3) -0.023(3)
    C10 0.045(3) 0.032(3) 0.036(3) -0.008(3) -0.003(3) -0.012(2)
    C11 0.035(3) 0.032(3) 0.044(3) -0.006(2) -0.002(2) -0.011(2)
    C12 0.040(3) 0.030(3) 0.045(3) -0.008(3) 0.000(3) -0.009(2)
    C13 0.049(4) 0.035(3) 0.050(3) -0.005(3) 0.006(3) -0.017(3)
    C14 0.036(3) 0.028(3) 0.054(3) 0.001(2) -0.002(3) -0.007(3)
    C15 0.028(3) 0.036(3) 0.055(3) -0.004(3) -0.006(3) -0.002(3)
    C16 0.042(3) 0.036(3) 0.046(3) -0.012(3) 0.001(3) -0.013(3)
    C17 0.027(3) 0.035(3) 0.061(4) -0.007(3) 0.000(3) -0.014(3)
    C18 0.027(9) 0.041(12) 0.047(10) -0.005(7) -0.002(7) -0.020(8)
    C19 0.032(7) 0.043(7) 0.061(7) -0.008(5) -0.008(6) -0.021(6)
    C20 0.031(12) 0.039(11) 0.054(12) -0.002(7) -0.002(9) -0.018(8)
    C21 0.032(11) 0.048(12) 0.053(9) -0.013(9) 0.005(7) -0.017(8)
    C22 0.041(7) 0.046(7) 0.053(7) -0.011(5) 0.003(6) -0.023(6)
    C23 0.034(8) 0.040(7) 0.054(8) -0.006(6) -0.002(7) -0.021(6)
    C24 0.04(3) 0.040(16) 0.06(2) -0.007(17) 0.006(15) -0.022(15)
    C25 0.036(9) 0.045(9) 0.052(10) -0.004(7) -0.009(11) -0.023(9)
    C18' 0.024(9) 0.038(12) 0.047(10) -0.003(7) 0.012(6) -0.022(8)
    C19' 0.032(6) 0.040(7) 0.045(6) -0.009(5) 0.000(5) -0.019(5)
    C20' 0.024(9) 0.036(11) 0.042(10) -0.007(6) 0.004(7) -0.021(8)
    C21' 0.030(7) 0.042(7) 0.048(7) -0.008(5) -0.003(6) -0.016(6)
    C22' 0.034(8) 0.046(9) 0.049(9) -0.009(6) -0.004(9) -0.021(9)
    C23' 0.03(2) 0.039(14) 0.05(2) -0.004(15) 0.003(14) -0.022(15)
    C24' 0.034(9) 0.042(8) 0.049(9) -0.002(7) -0.004(8) -0.021(6)
    C25' 0.038(13) 0.049(12) 0.049(9) -0.005(9) 0.000(9) -0.022(8)
    C26 0.040(4) 0.076(4) 0.060(4) 0.005(3) -0.003(3) -0.048(3)
    C27 0.036(3) 0.043(3) 0.047(3) -0.001(3) 0.006(3) -0.024(3)
    C28 0.028(3) 0.043(3) 0.046(3) -0.012(3) 0.006(3) -0.022(3)
    C29 0.036(3) 0.033(3) 0.054(3) -0.011(3) 0.015(3) -0.025(3)
    C30 0.036(3) 0.026(3) 0.060(4) -0.003(2) 0.006(3) -0.014(3)
    C31 0.039(3) 0.039(3) 0.050(3) -0.008(3) -0.009(3) -0.008(3)
    C32 0.045(4) 0.045(3) 0.044(3) -0.003(3) -0.001(3) -0.020(3)
_geom_special_details
;
;
loop_
    _geom_bond_atom_site_label_1
    _geom_bond_atom_site_label_2
    _geom_bond_site_symmetry_2
    _geom_bond_distance
    _geom_bond_publ_flag
    Cu1 O4 . 1.890(3) ?
    Cu1 N1 . 1.917(4) ?
    Cu1 O5 . 1.919(3) ?
    Cu1 O1 . 1.953(3) ?
    Cu2 O9 . 1.896(3) ?
    Cu2 N2 . 1.909(4) ?
    Cu2 O10 . 1.915(3) ?
    Cu2 O6 . 1.946(4) ?
    Cl1 C13 . 1.733(5) ?
    Cl2 C15 . 1.756(5) ?
    Cl3 C29 . 1.738(5) ?
    Cl4 C31 . 1.755(5) ?
    N1 C10 . 1.278(6) ?
    N1 C2 . 1.463(6) ?
    N2 C26 . 1.279(6) ?
    N2 C18' . 1.47(2) ?
    N2 C18 . 1.55(2) ?
    O1 C1 . 1.290(6) ?
    O2 C1 . 1.229(6) ?
    O3 C7 . 1.361(6) ?
    O3 H3 . 0.8200 no
    O4 C12 . 1.301(6) ?
    O5 H33 . 0.8499 ?
    O5 H34 . 0.8498 ?
    O6 C17 . 1.285(6) ?
    O7 C17 . 1.220(6) ?
    O8 C23 . 1.366(14) ?
    O8 H8 . 0.8200 no
    O8' C23' . 1.38(7) ?
    O8' H8' . 0.8200 no
    O9 C28 . 1.303(6) ?
    O10 H35 . 0.8500 no
    O10 H36 . 0.8500 no
    O11 H37 . 0.8504 no
    O11 H38 . 0.8502 no
    O12 H39 . 0.8501 no
    O12 H40 . 0.8501 no
    O13 H41 . 0.8500 no
    O13 H42 . 0.8500 no
    O12' H39' . 0.8500 no
    O12' H40' . 0.8500 no
    O13' H41' . 0.8500 no
    O13' H42' . 0.8500 no
    C1 C2 . 1.543(7) ?
    C2 C3 . 1.532(7) ?
    C2 H2 . 0.9800 no
    C3 C4 . 1.494(7) ?
    C3 H3A . 0.9700 no
    C3 H3B . 0.9700 no
    C4 C9 . 1.392(7) ?
    C4 C5 . 1.395(7) ?
    C5 C6 . 1.368(7) ?
    C5 H5A . 0.9300 no
    C6 C7 . 1.379(7) ?
    C6 H6 . 0.9300 no
    C7 C8 . 1.379(7) ?
    C8 C9 . 1.383(7) ?
    C8 H8A . 0.9300 no
    C9 H9 . 0.9300 ?
    C10 C11 . 1.441(7) ?
    C10 H10A . 0.9300 no
    C11 C16 . 1.406(7) ?
    C11 C12 . 1.422(7) ?
    C12 C13 . 1.423(7) ?
    C13 C14 . 1.366(7) ?
    C14 C15 . 1.371(7) ?
    C14 H14 . 0.9300 no
    C15 C16 . 1.374(7) ?
    C16 H16 . 0.9300 no
    C17 C18' . 1.49(2) ?
    C17 C18 . 1.56(2) ?
    C18 C19 . 1.527(17) ?
    C18 H18 . 0.9800 no
    C19 C20 . 1.50(2) ?
    C19 H19A . 0.9700 no
    C19 H19B . 0.9700 ?
    C20 C21 . 1.38(3) ?
    C20 C25 . 1.39(3) ?
    C21 C22 . 1.39(3) ?
    C21 H21 . 0.9300 no
    C22 C23 . 1.388(18) ?
    C22 H22 . 0.9300 no
    C23 C24 . 1.38(6) ?
    C24 C25 . 1.39(5) ?
    C24 H24 . 0.9300 no
    C25 H25 . 0.9300 no
    C18' C19' . 1.54(2) ?
    C18' H18' . 0.9800 no
    C19' C20' . 1.499(18) ?
    C19' H19C . 0.9700 no
    C19' H19D . 0.9700 no
    C20' C21' . 1.39(2) ?
    C20' C25' . 1.39(3) ?
    C21' C22' . 1.39(2) ?
    C21' H21' . 0.9300 no
    C22' C23' . 1.39(4) ?
    C22' H22' . 0.9300 no
    C23' C24' . 1.39(7) ?
    C24' C25' . 1.39(3) ?
    C24' H24' . 0.9300 no
    C25' H25' . 0.9300 no
    C26 C27 . 1.442(7) ?
    C26 H26 . 0.9300 no
    C27 C32 . 1.401(7) ?
    C27 C28 . 1.423(7) ?
    C28 C29 . 1.429(7) ?
    C29 C30 . 1.358(7) ?
    C30 C31 . 1.389(7) ?
    C30 H30 . 0.9300 no
    C31 C32 . 1.354(7) ?
    C32 H32 . 0.9300 no
loop_
    _geom_angle_atom_site_label_1
    _geom_angle_atom_site_label_2
    _geom_angle_atom_site_label_3
    _geom_angle_site_symmetry_1
    _geom_angle_site_symmetry_3
    _geom_angle
    _geom_angle_publ_flag
    O4 Cu1 N1 . . 94.31(16) ?
    O4 Cu1 O5 . . 88.98(15) ?
    N1 Cu1 O5 . . 176.21(16) ?
    O4 Cu1 O1 . . 174.80(15) ?
    N1 Cu1 O1 . . 84.68(15) ?
    O5 Cu1 O1 . . 91.87(15) ?
    O9 Cu2 N2 . . 94.16(16) ?
    O9 Cu2 O10 . . 89.46(15) ?
    N2 Cu2 O10 . . 174.82(18) ?
    O9 Cu2 O6 . . 177.43(15) ?
    N2 Cu2 O6 . . 83.96(16) ?
    O10 Cu2 O6 . . 92.31(15) ?
    C10 N1 C2 . . 120.7(4) ?
    C10 N1 Cu1 . . 125.7(3) ?
    C2 N1 Cu1 . . 113.5(3) ?
    C26 N2 C18' . . 118.4(9) ?
    C26 N2 C18 . . 120.1(8) ?
    C26 N2 Cu2 . . 126.6(4) ?
    C18' N2 Cu2 . . 112.6(8) ?
    C18 N2 Cu2 . . 112.7(8) ?
    C1 O1 Cu1 . . 114.9(3) ?
    C7 O3 H3 . . 109.5 no
    C12 O4 Cu1 . . 127.0(3) ?
    Cu1 O5 H33 . . 124.3 no
    Cu1 O5 H34 . . 126.9 no
    H33 O5 H34 . . 107.4 no
    C17 O6 Cu2 . . 115.6(3) ?
    C23' O8' H8' . . 109.5 no
    C28 O9 Cu2 . . 126.2(3) ?
    Cu2 O10 H35 . . 124.6 no
    Cu2 O10 H36 . . 130.1 no
    H35 O10 H36 . . 105.1 no
    H39 O12 H40 . . 103.0 no
    H41 O13 H42 . . 108.7 no
    H39' O12' H40' . . 105.2 no
    H41' O13' H42' . . 106.2 no
    O2 C1 O1 . . 124.1(5) ?
    O2 C1 C2 . . 119.7(5) ?
    O1 C1 C2 . . 116.0(5) ?
    N1 C2 C3 . . 112.2(4) ?
    N1 C2 C1 . . 108.1(4) ?
    C3 C2 C1 . . 106.6(4) ?
    N1 C2 H2 . . 109.9 no
    C3 C2 H2 . . 109.9 no
    C1 C2 H2 . . 109.9 no
    C4 C3 C2 . . 114.6(4) ?
    C4 C3 H3A . . 108.6 no
    C2 C3 H3A . . 108.6 no
    C4 C3 H3B . . 108.6 no
    C2 C3 H3B . . 108.6 no
    H3A C3 H3B . . 107.6 no
    C9 C4 C5 . . 116.4(5) ?
    C9 C4 C3 . . 122.0(5) ?
    C5 C4 C3 . . 121.5(5) ?
    C6 C5 C4 . . 121.7(5) ?
    C6 C5 H5A . . 119.2 no
    C4 C5 H5A . . 119.2 no
    C5 C6 C7 . . 120.6(5) ?
    C5 C6 H6 . . 119.7 no
    C7 C6 H6 . . 119.7 no
    O3 C7 C8 . . 122.3(5) ?
    O3 C7 C6 . . 118.2(5) ?
    C8 C7 C6 . . 119.6(5) ?
    C7 C8 C9 . . 119.2(5) ?
    C7 C8 H8A . . 120.4 no
    C9 C8 H8A . . 120.4 no
    C8 C9 C4 . . 122.4(5) ?
    C8 C9 H9 . . 118.8 no
    C4 C9 H9 . . 118.8 no
    N1 C10 C11 . . 125.7(5) ?
    N1 C10 H10A . . 117.2 no
    C11 C10 H10A . . 117.2 no
    C16 C11 C12 . . 120.5(5) ?
    C16 C11 C10 . . 117.2(5) ?
    C12 C11 C10 . . 122.3(5) ?
    O4 C12 C11 . . 124.6(5) ?
    O4 C12 C13 . . 120.0(5) ?
    C11 C12 C13 . . 115.4(5) ?
    C14 C13 C12 . . 123.4(5) ?
    C14 C13 Cl1 . . 119.0(4) ?
    C12 C13 Cl1 . . 117.7(4) ?
    C13 C14 C15 . . 119.7(5) ?
    C13 C14 H14 . . 120.2 no
    C15 C14 H14 . . 120.2 no
    C14 C15 C16 . . 120.6(5) ?
    C14 C15 Cl2 . . 119.1(4) ?
    C16 C15 Cl2 . . 120.3(4) ?
    C15 C16 C11 . . 120.5(5) ?
    C15 C16 H16 . . 119.7 no
    C11 C16 H16 . . 119.7 no
    O7 C17 O6 . . 125.8(5) ?
    O7 C17 C18' . . 116.7(9) ?
    O6 C17 C18' . . 116.2(9) ?
    O7 C17 C18 . . 116.8(9) ?
    O6 C17 C18 . . 116.0(9) ?
    C19 C18 N2 . . 118.3(12) ?
    C19 C18 C17 . . 105.5(12) ?
    N2 C18 C17 . . 102.0(11) ?
    C19 C18 H18 . . 110.2 no
    N2 C18 H18 . . 110.2 no
    C17 C18 H18 . . 110.2 no
    C20 C19 C18 . . 118.6(13) ?
    C20 C19 H19A . . 107.7 no
    C18 C19 H19A . . 107.7 no
    C20 C19 H19B . . 107.7 no
    C18 C19 H19B . . 107.7 no
    H19A C19 H19B . . 107.1 no
    C21 C20 C25 . . 117.7(17) ?
    C21 C20 C19 . . 122.2(17) ?
    C25 C20 C19 . . 120.0(17) ?
    C20 C21 C22 . . 120.7(17) ?
    C20 C21 H21 . . 119.6 no
    C22 C21 H21 . . 119.6 no
    C23 C22 C21 . . 121.1(14) ?
    C23 C22 H22 . . 119.5 no
    C21 C22 H22 . . 119.5 no
    O8 C23 C24 . . 123(3) ?
    O8 C23 C22 . . 118.9(12) ?
    C24 C23 C22 . . 118(3) ?
    C23 C24 C25 . . 121(6) ?
    C23 C24 H24 . . 119.4 no
    C25 C24 H24 . . 119.4 no
    C24 C25 C20 . . 121(4) ?
    C24 C25 H25 . . 119.4 no
    C20 C25 H25 . . 119.4 no
    N2 C18' C17 . . 109.7(13) ?
    N2 C18' C19' . . 107.5(12) ?
    C17 C18' C19' . . 113.0(13) ?
    N2 C18' H18' . . 108.8 no
    C17 C18' H18' . . 108.8 no
    C19' C18' H18' . . 108.8 no
    C20' C19' C18' . . 116.6(12) ?
    C20' C19' H19C . . 108.1 no
    C18' C19' H19C . . 108.1 no
    C20' C19' H19D . . 108.1 no
    C18' C19' H19D . . 108.1 no
    H19C C19' H19D . . 107.3 no
    C21' C20' C25' . . 115.3(15) ?
    C21' C20' C19' . . 122.7(14) ?
    C25' C20' C19' . . 122.0(16) ?
    C20' C21' C22' . . 122.1(14) ?
    C20' C21' H21' . . 119.0 no
    C22' C21' H21' . . 119.0 no
    C23' C22' C21' . . 120(3) ?
    C23' C22' H22' . . 120.2 no
    C21' C22' H22' . . 120.2 no
    O8' C23' C22' . . 117(5) ?
    O8' C23' C24' . . 122(3) ?
    C22' C23' C24' . . 121(5) ?
    C25' C24' C23' . . 116(3) ?
    C25' C24' H24' . . 122.0 no
    C23' C24' H24' . . 122.0 no
    C24' C25' C20' . . 125.8(19) ?
    C24' C25' H25' . . 117.1 no
    C20' C25' H25' . . 117.1 no
    N2 C26 C27 . . 125.2(5) ?
    N2 C26 H26 . . 117.4 no
    C27 C26 H26 . . 117.4 no
    C32 C27 C28 . . 120.9(5) ?
    C32 C27 C26 . . 117.3(5) ?
    C28 C27 C26 . . 121.7(5) ?
    O9 C28 C27 . . 125.5(5) ?
    O9 C28 C29 . . 119.9(4) ?
    C27 C28 C29 . . 114.5(5) ?
    C30 C29 C28 . . 123.9(5) ?
    C30 C29 Cl3 . . 118.6(4) ?
    C28 C29 Cl3 . . 117.6(4) ?
    C29 C30 C31 . . 119.0(5) ?
    C29 C30 H30 . . 120.5 no
    C31 C30 H30 . . 120.5 no
    C32 C31 C30 . . 120.7(5) ?
    C32 C31 Cl4 . . 121.0(4) ?
    C30 C31 Cl4 . . 118.2(4) ?
    C31 C32 C27 . . 120.9(5) ?
    C31 C32 H32 . . 119.6 no
    C27 C32 H32 . . 119.6 no
loop_
    _geom_hbond_atom_site_label_D
    _geom_hbond_atom_site_label_H
    _geom_hbond_atom_site_label_A
    _geom_hbond_site_symmetry_A
    _geom_hbond_distance_DH
    _geom_hbond_distance_HA
    _geom_hbond_distance_DA
    _geom_hbond_angle_DHA
    O3 H3 O12 2_766 0.82 1.88 2.643(10) 154
    O8 H8 O7 1_655 0.82 1.70 2.515(9) 175
    O5 H33 O6 2_565 0.85 1.89 2.714(6) 164
    O13 H42 Cl1 2_656 0.85 2.77 3.555(9) 154
    C26 H26 O3 2_666 0.93 2.44 3.365(7) 173
