# Supplementary material for: Aqua­{2-[(3,5-dichloro-2-oxidobenzyl­idene)amino]-3-(4-hydroxy­phen­yl)propionato-κ3 O 1,N,O 2}copper(II) sesquihydrate
Source: Acta Crystallogr Sect E Struct Rep Online. 2008 May 3;64(Pt 6):m756. doi: 10.1107/S1600536808012038 (PMC2961633; doi:10.1107/S1600536808012038)
Supplement: Supplementary file 2 [file e-64-0m756-Isup2.hkl]

# 
# h,k,l, Fc-squared, Fo-squared, sigma(Fo-squared) and status flag 
# 
data_I
_shelx_title ' 060913b                in  P-1' 
_shelx_refln_list_code          4 
_shelx_F_calc_maximum      297.66 
_exptl_crystal_F_000       936.00 
_reflns_d_resolution_high  0.8406 
 
loop_ 
 _symmetry_equiv_pos_as_xyz 
 'x, y, z' 
 '-x, -y, -z' 
 
_cell_length_a    10.0060 
_cell_length_b    13.8990 
_cell_length_c    14.5650 
_cell_angle_alpha  70.469 
_cell_angle_beta   87.427 
_cell_angle_gamma  73.121 
 
_shelx_F_squared_multiplier     1.000 
 
loop_ 
 _refln_index_h 
 _refln_index_k 
 _refln_index_l 
 _refln_F_squared_calc 
 _refln_F_squared_meas 
 _refln_F_squared_sigma 
 _refln_observed_status 
   1   0   0       76.62       68.98      7.43 o 
   2   0   0    11946.80    12394.52    230.85 o 
   3   0   0      868.77      688.95     33.41 o 
   4   0   0      117.55      137.77     22.02 o 
   5   0   0      408.70      312.81     32.28 o 
   6   0   0       37.11       42.25     21.64 o 
   7   0   0      859.54      783.42     52.89 o 
   8   0   0        0.64      -14.96     22.40 o 
   9   0   0        5.45      -25.22     39.15 o 
  10   0   0        8.00      -11.01     48.00 o 
  11   0   0       29.89        9.69     57.50 o 
 -11   1   0      268.28      264.44     78.11 o 
 -10   1   0       43.30       19.86     55.24 o 
  -9   1   0      299.13      353.27     71.90 o 
  -8   1   0      144.06      234.23     57.88 o 
  -7   1   0      126.26      120.17     31.06 o 
  -6   1   0      673.87      712.57     49.50 o 
  -5   1   0      736.11      793.02     46.58 o 
  -4   1   0      249.67      287.50     26.73 o 
  -3   1   0       91.04       78.48     17.03 o 
  -2   1   0      152.05      141.63     12.80 o 
  -1   1   0       55.48       80.37      6.96 o 
   0   1   0       78.19       57.15      3.91 o 
   1   1   0     5134.67     6212.90     88.14 o 
   2   1   0        5.54       -5.36      7.25 o 
   3   1   0     2941.01     3118.79     86.58 o 
   4   1   0      571.47      492.08     35.67 o 
   5   1   0     7822.62     7579.59    182.95 o 
   6   1   0      124.88      118.47     30.21 o 
   7   1   0     3777.00     3961.83    131.09 o 
   9   1   0     2100.79     1598.17     75.95 o 
  10   1   0        4.42      -38.87     36.89 o 
  11   1   0      254.81      281.57     74.72 o 
 -10   2   0       15.82      -30.68     48.00 o 
  -9   2   0        4.55      -18.82     44.61 o 
  -8   2   0      122.85       92.13     49.59 o 
  -7   2   0      352.79      432.07     52.47 o 
  -6   2   0     2740.81     2912.54     75.22 o 
  -5   2   0       21.54       -1.41     14.96 o 
  -4   2   0     7269.41     7271.19    156.32 o 
  -3   2   0       81.98       79.33     13.93 o 
  -2   2   0     2871.45     2617.56     62.11 o 
  -1   2   0      352.69      338.43     12.96 o 
   0   2   0     2172.17     2197.20     38.36 o 
   1   2   0      398.06      317.28     10.58 o 
   2   2   0     6362.03     6571.88    178.57 o 
   3   2   0       50.88        7.81     13.55 o 
   4   2   0     1017.88     1018.36     52.61 o 
   5   2   0       34.28        2.45     16.66 o 
   6   2   0     5205.03     5235.69    154.81 o 
   7   2   0      635.34      653.00     55.81 o 
   8   2   0     1417.31     1349.63     81.12 o 
   9   2   0       71.07       97.69     41.13 o 
  10   2   0      372.66      367.57     67.85 o 
 -10   3   0      506.27      540.82     99.94 o 
  -9   3   0      406.79      357.13     78.86 o 
  -8   3   0      690.77      814.57     83.76 o 
  -7   3   0     3631.30     4024.60    166.76 o 
  -6   3   0       11.44        4.34     14.56 o 
  -5   3   0     6816.84     7263.41    254.14 o 
  -4   3   0        0.26       -8.37     10.45 o 
  -3   3   0    14541.75    14831.90    211.01 o 
  -2   3   0      106.63      134.22     31.62 o 
  -1   3   0     1245.25     1607.52     35.46 o 
   0   3   0      410.08      398.97     15.54 o 
   1   3   0     5012.37     5092.20     63.98 o 
   2   3   0      184.11      138.26     14.21 o 
   3   3   0      230.25      272.21     18.80 o 
   4   3   0        0.63       -4.57      9.89 o 
   5   3   0     3484.77     3648.53     82.85 o 
   6   3   0      159.73      128.83     34.16 o 
   7   3   0     1377.67     1390.00     81.31 o 
   8   3   0      443.55      442.86     60.14 o 
   9   3   0       90.32       51.01     40.84 o 
  10   3   0      356.23      351.39     65.41 o 
 -10   4   0        9.98      -38.30     58.07 o 
  -9   4   0      106.22      109.63     62.77 o 
  -8   4   0      358.31      523.41     82.91 o 
  -7   4   0      616.40      620.62     81.40 o 
  -6   4   0        4.43      -10.28     15.22 o 
  -5   4   0      607.89      585.88     31.84 o 
  -4   4   0     1530.19     1493.77     45.07 o 
  -3   4   0      404.01      419.88     33.17 o 
  -2   4   0     1916.83     1985.59     47.02 o 
  -1   4   0      495.59      552.15     22.07 o 
   0   4   0    72486.55    77654.99    965.99 o 
   1   4   0     2071.30     2497.01     67.29 o 
   2   4   0    88601.23    92403.71   1082.53 o 
   3   4   0      761.96      817.44     31.37 o 
   4   4   0      296.67      271.40     21.18 o 
   5   4   0      160.15      133.57     21.45 o 
   6   4   0      339.19      342.30     28.97 o 
   7   4   0      207.61      247.52     30.41 o 
   8   4   0      709.37      728.53     46.29 o 
   9   4   0      850.52      841.36     52.52 o 
  10   4   0       10.35       -6.61     30.82 o 
  -9   5   0     1355.61     1614.36    132.13 o 
  -8   5   0      237.70      299.35     77.26 o 
  -7   5   0     1617.02     1607.58    109.36 o 
  -6   5   0      620.86      600.77     65.31 o 
  -5   5   0      121.49      125.08     21.77 o 
  -4   5   0     1344.43     1355.74     64.51 o 
  -3   5   0      514.30      517.94     26.78 o 
  -2   5   0     1865.49     2056.35     52.10 o 
  -1   5   0        4.61       13.33     15.81 o 
   0   5   0      761.06      738.95     30.68 o 
   1   5   0     1779.41     2101.04     47.01 o 
   2   5   0       46.42       48.75      8.64 o 
   3   5   0      424.62      363.66     15.53 o 
   4   5   0      231.15      226.13     32.28 o 
   5   5   0      354.61      330.94     67.14 o 
   6   5   0      368.04      327.49     28.43 o 
   7   5   0      562.24      579.28     37.57 o 
   8   5   0        2.34      -22.81     18.50 o 
   9   5   0     1702.00     1798.55     81.50 o 
  10   5   0      138.66      138.14     53.55 o 
  11   5   0      616.89      783.05     99.38 o 
  -9   6   0       33.09      -24.19     56.28 o 
  -8   6   0        4.00       -6.12     45.92 o 
  -7   6   0       97.64       17.41     45.55 o 
  -6   6   0     1114.50     1128.75     88.75 o 
  -5   6   0       83.52       73.01     22.00 o 
  -4   6   0      886.62      953.58     40.35 o 
  -3   6   0      102.62       99.86     23.90 o 
  -2   6   0     5653.01     5975.66    153.63 o 
  -1   6   0        4.71        1.21     13.60 o 
   0   6   0    14122.03    15172.74    270.24 o 
   1   6   0       77.02       92.64     14.29 o 
   2   6   0     1203.24     1032.04     35.06 o 
   3   6   0       37.42       32.82      8.39 o 
   4   6   0     4195.65     4787.35     73.13 o 
   5   6   0       41.63       25.59     48.75 o 
   6   6   0      437.26      456.22     50.54 o 
   7   6   0      171.03      188.26     73.40 o 
   8   6   0      439.27      524.22     42.21 o 
   9   6   0      316.23      427.94    106.01 o 
  10   6   0       45.43       15.62     44.51 o 
  11   6   0       17.67        5.36     46.49 o 
  -8   7   0      659.29      755.19    106.90 o 
  -7   7   0        5.83      -55.48     36.99 o 
  -6   7   0      532.80      618.74     79.24 o 
  -5   7   0     1883.94     1922.09    110.30 o 
  -4   7   0       43.97       32.87     19.63 o 
  -3   7   0     2492.26     2453.55     67.63 o 
  -2   7   0      313.73      351.24     35.34 o 
  -1   7   0     4860.50     5478.44    105.78 o 
   0   7   0      818.20      766.86     33.80 o 
   1   7   0       94.20      105.61     17.08 o 
   2   7   0        3.43      -15.81     10.54 o 
   3   7   0      337.85      296.16     21.06 o 
   4   7   0       93.70      129.91     29.09 o 
   5   7   0     2252.68     2386.79    133.97 o 
   6   7   0       36.14       45.62     18.79 o 
   7   7   0     1308.78     1295.00     67.15 o 
   8   7   0       21.01      -14.66     19.89 o 
   9   7   0      970.04      951.26     88.09 o 
  10   7   0      239.34      272.16     66.35 o 
  11   7   0        2.58        8.56     53.64 o 
  -7   8   0      232.04      291.35     74.53 o 
  -6   8   0      523.55      598.41     84.79 o 
  -5   8   0      202.67      160.64     50.54 o 
  -4   8   0     2346.86     2576.03     76.16 o 
  -3   8   0       40.21       24.31     19.73 o 
  -2   8   0     2436.01     2704.52     75.38 o 
  -1   8   0      788.31      803.46     39.16 o 
   0   8   0     6339.53     6988.23    127.45 o 
   1   8   0      317.57      345.22     32.89 o 
   2   8   0     4029.57     4085.32    118.53 o 
   3   8   0        4.47       -6.45     10.36 o 
   4   8   0     3121.43     3355.76     60.50 o 
   5   8   0       68.65       53.71     32.89 o 
   6   8   0      888.53      912.21     42.96 o 
   7   8   0      116.00       83.68     23.36 o 
   8   8   0      644.32      769.68     95.33 o 
   9   8   0       12.02       13.46     43.57 o 
  10   8   0      101.29      108.50     58.07 o 
  11   8   0        1.33       13.93     49.22 o 
  -7   9   0      710.90      562.56     94.77 o 
  -6   9   0       20.07      -19.76     40.94 o 
  -5   9   0      807.85      692.34     76.32 o 
  -4   9   0      332.14      436.84     69.17 o 
  -3   9   0      764.34      807.75     44.51 o 
  -2   9   0      754.56      797.73     43.51 o 
  -1   9   0     1453.61     1562.05     57.20 o 
   0   9   0       85.15       81.66     21.44 o 
   1   9   0     2240.65     2368.58     66.03 o 
   2   9   0       34.55       18.97     17.04 o 
   3   9   0      119.81      120.39     25.64 o 
   4   9   0        0.69      -16.19     20.89 o 
   5   9   0       58.08       55.58     18.63 o 
   6   9   0      239.18      290.92     32.25 o 
   7   9   0       12.80      -31.34     38.87 o 
   8   9   0        6.16      -57.03     38.02 o 
   9   9   0       30.73       60.13     53.64 o 
  10   9   0       24.91       -7.53     44.98 o 
  11   9   0      297.86      428.84     94.02 o 
  -6  10   0       26.28      -51.48     42.26 o 
  -5  10   0      199.26      226.70     65.88 o 
  -4  10   0       26.97       28.98     40.09 o 
  -3  10   0      175.65      196.62     35.44 o 
  -2  10   0       13.30      -26.43     19.82 o 
  -1  10   0       33.54       -4.97     21.54 o 
   0  10   0     3671.77     3813.69     94.87 o 
   1  10   0      249.15      291.34     32.81 o 
   2  10   0     6354.37     6617.91    131.48 o 
   3  10   0      134.98      101.45     38.02 o 
   4  10   0      429.20      478.81     60.98 o 
   5  10   0        0.60      -18.82     26.82 o 
   6  10   0      498.78      456.81    103.85 o 
   7  10   0      332.22      282.23     69.74 o 
   8  10   0      139.81      196.68     60.98 o 
   9  10   0       97.13      131.84     59.85 o 
  10  10   0       12.05       -3.29     53.07 o 
  -5  11   0        0.48      -59.29     39.53 o 
  -4  11   0      174.63      191.69     60.14 o 
  -3  11   0      111.32       91.56     51.57 o 
  -2  11   0      172.14      200.53     36.75 o 
  -1  11   0      254.21      377.22     40.78 o 
   0  11   0      351.23      407.59     41.85 o 
   1  11   0      110.53       90.68     24.51 o 
   2  11   0        0.20       37.27     34.91 o 
   3  11   0       54.17       36.04     33.22 o 
   4  11   0       24.31      -33.50     32.47 o 
   5  11   0       26.13       -1.69     32.75 o 
   6  11   0       19.85      -19.86     33.03 o 
   7  11   0      347.68      534.23     80.93 o 
   8  11   0        0.91      -37.27     47.90 o 
   9  11   0      391.67      493.02     89.59 o 
  10  11   0        6.07      -39.81     50.73 o 
  -4  12   0      466.30      429.87     80.37 o 
  -3  12   0        0.43      -19.29     40.84 o 
  -2  12   0      895.28      885.53     81.12 o 
  -1  12   0       71.25       48.90     33.69 o 
   0  12   0       29.80       11.96     24.84 o 
   1  12   0        0.31      -43.76     29.17 o 
   2  12   0      244.79      256.35     55.81 o 
   3  12   0       78.69       79.14     42.44 o 
   4  12   0       17.63       20.99     38.30 o 
   5  12   0        0.88       29.74     38.49 o 
   6  12   0      252.85      315.44     64.94 o 
   7  12   0       17.22      -12.42     43.86 o 
   8  12   0      535.69      720.47    100.23 o 
   9  12   0        0.08       -4.42     51.01 o 
  -3  13   0      353.15      471.38     80.65 o 
  -2  13   0       53.57      -20.42     45.74 o 
  -1  13   0      265.21      427.71     71.81 o 
   0  13   0       76.81       17.03     42.54 o 
   1  13   0      117.03      149.15     56.84 o 
   2  13   0       40.11       75.85     49.97 o 
   3  13   0      185.73      150.00     52.98 o 
   4  13   0        6.06       -1.51     39.52 o 
   5  13   0        4.64       28.89     42.72 o 
   6  13   0        2.50      -32.09     46.77 o 
   7  13   0       58.31       49.78     49.50 o 
   8  13   0       63.57       85.07     60.23 o 
   9  13   0       10.46        9.88     59.29 o 
   0  14   0       53.72      107.93     57.31 o 
   1  14   0       14.42        0.38     50.44 o 
   2  14   0      444.37      556.35     82.16 o 
   3  14   0       35.05      -17.97     42.54 o 
   4  14   0      983.72     1074.73     95.71 o 
   5  14   0        0.35       -9.60     46.77 o 
   6  14   0      136.51      202.70     68.79 o 
   7  14   0       20.77      -30.87     49.41 o 
   8  14   0       26.05       12.61     60.60 o 
   1  15   0        0.00       16.09     56.56 o 
   2  15   0        5.72        7.34     52.42 o 
   3  15   0        2.17      -35.57     48.75 o 
   4  15   0        1.29      -67.34     44.89 o 
   5  15   0       30.73       -6.02     53.83 o 
   6  15   0        0.04      -45.36     46.21 o 
  -5 -15   1       21.02        1.98     52.51 o 
  -4 -15   1        0.12      -31.15     48.94 o 
  -3 -15   1       13.11      -56.18     57.31 o 
  -2 -15   1      138.23      125.06     62.02 o 
  -7 -14   1       22.67       25.22     53.26 o 
  -6 -14   1       11.49       21.64     47.34 o 
  -5 -14   1        1.00       41.59     54.02 o 
  -4 -14   1        7.10       -4.05     46.39 o 
  -3 -14   1       47.99       24.75     52.23 o 
  -2 -14   1       15.55       19.01     49.50 o 
  -1 -14   1      246.97      374.44     75.48 o 
   0 -14   1       10.89      -41.50     52.42 o 
   1 -14   1       13.63      -37.93     43.76 o 
  -8 -13   1      416.97      469.68     91.19 o 
  -7 -13   1       23.60      -40.56     47.34 o 
  -6 -13   1      233.89      226.89     66.44 o 
  -5 -13   1       13.82      -35.48     39.90 o 
  -4 -13   1     1254.53     1199.61     95.62 o 
  -3 -13   1        1.22        6.87     41.78 o 
  -2 -13   1      284.69      324.75     70.77 o 
  -1 -13   1       52.19       30.49     47.34 o 
   0 -13   1       20.83      -60.84     40.56 o 
   1 -13   1      132.02      143.41     55.05 o 
  -9 -12   1        5.02      -15.15     55.90 o 
  -8 -12   1        7.40       22.96     49.88 o 
  -7 -12   1        5.35        0.75     43.85 o 
  -6 -12   1        1.72       17.03     44.89 o 
  -5 -12   1        4.41       32.09     47.24 o 
  -4 -12   1        0.67      -40.18     38.02 o 
  -3 -12   1      365.48      300.95     64.94 o 
  -2 -12   1       16.73      -50.40     33.60 o 
  -1 -12   1      403.70      500.17     73.69 o 
   0 -12   1      449.24      533.20     73.22 o 
   1 -12   1      374.99      385.99     46.51 o 
   2 -12   1       86.48       55.85     32.73 o 
   3 -12   1      533.44      567.45     84.70 o 
   4 -12   1       17.21       86.48     59.00 o 
 -10 -11   1      102.20      195.74     75.48 o 
  -9 -11   1       48.89        1.41     54.77 o 
  -8 -11   1       46.58       46.68     52.13 o 
  -7 -11   1       77.09      124.97     54.68 o 
  -6 -11   1      946.08      912.35     83.19 o 
  -5 -11   1        2.75       -9.32     36.32 o 
  -4 -11   1      450.07      459.05     66.35 o 
  -3 -11   1        5.82       -3.86     34.16 o 
  -2 -11   1       77.56       21.55     40.28 o 
  -1 -11   1      294.14      315.34     57.69 o 
   0 -11   1     1190.65     1257.91     57.27 o 
   1 -11   1       22.47       45.71     27.01 o 
   2 -11   1      750.67      738.22     63.05 o 
   3 -11   1      150.85      162.71     53.64 o 
   4 -11   1      168.89      171.93     61.92 o 
   5 -11   1       63.84       46.21     54.67 o 
 -10 -10   1       16.43      -33.03     54.77 o 
  -9 -10   1       97.07      131.18     66.16 o 
  -8 -10   1       39.01       78.67     51.66 o 
  -7 -10   1      432.13      446.35     40.07 o 
  -6 -10   1        0.84       26.39     22.23 o 
  -5 -10   1        9.86      -14.59     30.02 o 
  -4 -10   1       39.77       83.47     36.51 o 
  -3 -10   1       46.96       23.90     30.68 o 
  -2 -10   1        9.90       25.03     31.34 o 
  -1 -10   1     3430.70     3552.87     91.76 o 
   0 -10   1      148.12      227.15     34.07 o 
   1 -10   1     1391.01     1397.82     59.04 o 
   2 -10   1      212.66      196.91     52.32 o 
   3 -10   1      482.03      598.05     50.33 o 
   4 -10   1      616.31      681.80     86.49 o 
   5 -10   1      255.04      307.82     73.50 o 
   6 -10   1      507.12      682.83     99.85 o 
 -11  -9   1       32.95      150.47     77.45 o 
 -10  -9   1       24.09       80.08     51.95 o 
  -9  -9   1       17.10      -39.06     43.38 o 
  -8  -9   1        0.28        0.19     43.66 o 
  -7  -9   1       13.78      -34.63     41.36 o 
  -6  -9   1     2113.86     2131.75     69.98 o 
  -5  -9   1       33.16        2.57     17.09 o 
  -4  -9   1     1831.30     1725.31     92.51 o 
  -3  -9   1       31.79      -15.90     25.97 o 
  -2  -9   1     3183.56     3085.55     76.28 o 
  -1  -9   1       88.48       94.04     21.81 o 
   0  -9   1     1531.12     1691.31     57.41 o 
   1  -9   1       58.63       49.68     31.62 o 
   2  -9   1      609.54      564.17     39.22 o 
   3  -9   1      102.17       66.96     26.14 o 
   4  -9   1      397.91      446.14     44.21 o 
   5  -9   1       23.38        8.66     42.35 o 
   6  -9   1        5.44       -2.64     47.71 o 
   7  -9   1       12.55       21.27     61.83 o 
 -11  -8   1      299.17      288.62     79.33 o 
 -10  -8   1       33.71       16.47     44.89 o 
  -9  -8   1       97.04      192.16     63.62 o 
  -8  -8   1        1.82      -18.66     22.82 o 
  -7  -8   1      137.56      154.97     53.87 o 
  -6  -8   1        4.04      -24.21     16.14 o 
  -5  -8   1       31.88       29.70     17.55 o 
  -4  -8   1       58.44       59.54     18.20 o 
  -3  -8   1       51.82       25.05     13.90 o 
  -2  -8   1        0.26       -1.48     12.50 o 
  -1  -8   1        3.26        0.53     13.32 o 
   0  -8   1     1282.87     1270.53     57.50 o 
   1  -8   1      727.02      702.22     37.75 o 
   2  -8   1      681.58      666.42     38.24 o 
   3  -8   1      996.24      996.44     46.60 o 
   4  -8   1      432.15      473.81     37.48 o 
   5  -8   1     3051.19     3154.74    150.48 o 
   6  -8   1        3.82      -43.76     38.40 o 
   7  -8   1     1554.05     1643.62    128.08 o 
 -11  -7   1       75.09       97.31     61.36 o 
 -10  -7   1      268.34      295.49     72.65 o 
  -9  -7   1       14.58        4.24     24.06 o 
  -8  -7   1       51.74       51.38     25.49 o 
  -7  -7   1       31.16        8.09     19.80 o 
  -6  -7   1      582.02      612.89     39.03 o 
  -5  -7   1       29.02       38.93     17.79 o 
  -4  -7   1    21946.14    22606.87    286.74 o 
  -3  -7   1       65.69       85.26     21.27 o 
  -2  -7   1     4783.12     4961.06     94.07 o 
  -1  -7   1     1274.54     1363.34     42.42 o 
   0  -7   1        1.16      -13.60     12.01 o 
   1  -7   1       13.79       16.81     15.21 o 
   2  -7   1     1393.93     1351.46     49.00 o 
   3  -7   1      830.40      892.57     42.40 o 
   4  -7   1       44.39       17.59     24.94 o 
   5  -7   1      376.04      409.50     35.46 o 
   6  -7   1      181.68      150.75     58.07 o 
   7  -7   1        2.54      -56.37     40.56 o 
   8  -7   1       17.26      -46.58     52.98 o 
 -11  -6   1        7.31      -25.60     47.71 o 
 -10  -6   1      296.25      341.41     71.90 o 
  -9  -6   1      242.87      273.30     84.22 o 
  -8  -6   1      129.20      133.87     44.98 o 
  -7  -6   1      931.76     1084.71     51.01 o 
  -6  -6   1       23.11        4.94     35.57 o 
  -5  -6   1       20.94       -4.89     16.99 o 
  -4  -6   1      116.00      182.72     80.70 o 
  -3  -6   1     3160.11     3284.03     66.74 o 
  -2  -6   1        3.02       -1.29      9.11 o 
  -1  -6   1     1772.89     1682.44     43.77 o 
   0  -6   1     1919.78     1973.48     51.17 o 
   1  -6   1    17694.81    19014.61    385.43 o 
   2  -6   1        9.39      -11.08     12.68 o 
   3  -6   1     4863.23     4960.20    101.41 o 
   4  -6   1      731.73      686.65     36.38 o 
   5  -6   1     1746.94     1787.34     60.53 o 
   6  -6   1      836.94      752.56     76.98 o 
   7  -6   1        5.13      -55.76     37.17 o 
   8  -6   1      966.15     1283.00    117.45 o 
 -10  -5   1      374.97      446.93     78.63 o 
  -9  -5   1      237.87      298.94     50.39 o 
  -8  -5   1      714.27      665.95     45.05 o 
  -7  -5   1       16.90       -9.39     18.38 o 
  -6  -5   1      154.57      142.67     35.38 o 
  -5  -5   1      360.41      375.09     45.12 o 
  -4  -5   1     8100.52     8916.52    188.78 o 
  -3  -5   1      192.01      206.42     18.67 o 
  -2  -5   1     4820.06     4805.80    131.83 o 
  -1  -5   1     1673.33     1575.09     38.76 o 
   0  -5   1     1510.18     1772.08     44.20 o 
   1  -5   1       51.48       29.49     11.82 o 
   2  -5   1     8147.97     8668.22    141.39 o 
   3  -5   1      160.74      139.68     21.46 o 
   4  -5   1     3438.68     3353.92     78.85 o 
   5  -5   1       52.39       66.12     36.28 o 
   6  -5   1       20.05      -20.42     18.43 o 
   7  -5   1       47.89       57.31     46.21 o 
   8  -5   1       14.24       -1.32     45.45 o 
   9  -5   1       19.17      -27.20     50.91 o 
 -10  -4   1      134.40       95.60     33.96 o 
  -9  -4   1      895.15      826.85     67.85 o 
  -8  -4   1       17.15       -0.66     21.50 o 
  -7  -4   1     2037.81     1976.69     68.64 o 
  -6  -4   1        8.72       -5.25     14.47 o 
  -5  -4   1      866.65      872.47     38.27 o 
  -4  -4   1        2.12       -2.82     10.21 o 
  -3  -4   1     3555.22     3924.16     76.89 o 
  -2  -4   1        0.11       -1.63      5.34 o 
  -1  -4   1      364.49      383.77     16.42 o 
   0  -4   1     2018.31     1971.43     58.87 o 
   1  -4   1      508.85      460.52     21.21 o 
   2  -4   1      878.33      832.03     30.59 o 
   3  -4   1       44.26       49.34     18.35 o 
   4  -4   1      839.68      764.88     34.11 o 
   5  -4   1     2935.27     3156.08     78.62 o 
   6  -4   1     1193.57     1128.16     62.91 o 
   7  -4   1     1264.85     1469.24    106.25 o 
   8  -4   1      690.70      869.35     92.60 o 
   9  -4   1      785.29     1080.00    128.08 o 
 -11  -3   1       13.99       17.60     46.39 o 
 -10  -3   1       92.27       78.86     46.02 o 
  -9  -3   1      164.36      165.94     26.28 o 
  -8  -3   1       23.10       -6.48     18.23 o 
  -7  -3   1      378.47      335.94     35.37 o 
  -6  -3   1      659.43      718.19     38.40 o 
  -5  -3   1       79.59       69.64     17.18 o 
  -4  -3   1    10748.40    11144.59    175.31 o 
  -3  -3   1      873.35      969.62     32.59 o 
  -1  -3   1     4286.21     4354.75     56.66 o 
   0  -3   1     1397.96     1735.60     59.76 o 
   1  -3   1      482.43      516.93     26.26 o 
   2  -3   1      367.33      421.59     24.66 o 
   3  -3   1     1116.04     1102.21     44.51 o 
   4  -3   1       14.83        9.60     14.02 o 
   5  -3   1     1846.88     2032.01     74.53 o 
   6  -3   1      109.40      178.05     34.07 o 
   7  -3   1      141.00      121.86     28.26 o 
   8  -3   1      177.83      239.50     68.61 o 
   9  -3   1       59.35      -10.07     50.35 o 
  10  -3   1       26.26        0.85     59.66 o 
 -10  -2   1      253.62      273.19     59.57 o 
  -9  -2   1       18.79        2.35     22.25 o 
  -8  -2   1      629.75      594.37     55.62 o 
  -7  -2   1      396.57      406.35     52.89 o 
  -6  -2   1     1015.63     1106.63     65.03 o 
  -5  -2   1        2.26       21.08     18.82 o 
  -4  -2   1      102.35      112.45     17.90 o 
  -3  -2   1      240.22      202.14     19.06 o 
  -2  -2   1      918.41      977.09     27.73 o 
  -1  -2   1    12471.00    12961.06    173.77 o 
   0  -2   1     1767.92     1843.14     47.71 o 
   1  -2   1    18951.64    20332.19    359.50 o 
   2  -2   1      784.49      668.15     29.08 o 
   3  -2   1     8822.87     8432.31    173.35 o 
   4  -2   1       13.08       10.16     13.17 o 
   5  -2   1     3585.90     4058.01    113.68 o 
   6  -2   1     1528.56     1577.09     71.43 o 
   7  -2   1     2126.13     2523.74    100.23 o 
   8  -2   1        6.67       -3.39     40.18 o 
   9  -2   1       20.60        5.36     48.46 o 
  10  -2   1      295.96      386.02     90.91 o 
 -10  -1   1      167.05      185.29     61.55 o 
  -9  -1   1      115.00      103.90     44.33 o 
  -8  -1   1     1188.51     1209.47     53.64 o 
  -7  -1   1      128.71       95.71     29.93 o 
  -6  -1   1     4238.51     4374.12    130.72 o 
  -5  -1   1       17.64        3.48     15.06 o 
  -4  -1   1     1545.28     1430.00     59.01 o 
  -3  -1   1      131.25      174.28     23.62 o 
  -2  -1   1      335.90      389.54     19.86 o 
  -1  -1   1      439.17      446.32     21.69 o 
   0  -1   1        0.59        7.27      6.12 o 
   1  -1   1       43.23       42.63      7.72 o 
   2  -1   1     1924.07     1957.10     53.17 o 
   3  -1   1       19.21       24.28     11.20 o 
   4  -1   1    11958.41    11985.89    242.05 o 
   5  -1   1        2.22        8.28     14.68 o 
   6  -1   1     1312.04     1448.44     68.51 o 
   7  -1   1       13.76       13.93     25.50 o 
   8  -1   1     2405.74     2608.25    105.50 o 
   9  -1   1        0.61        0.47     39.43 o 
  10  -1   1      432.39      399.85     87.52 o 
  11  -1   1       93.13       78.95     68.79 o 
 -11   0   1       97.25      107.09     62.39 o 
 -10   0   1      348.08      428.46     80.75 o 
  -9   0   1     1782.86     2075.59    119.05 o 
  -8   0   1        0.47        3.91     17.48 o 
  -7   0   1     2175.16     2310.11    106.16 o 
  -6   0   1       26.81       11.98     16.33 o 
  -5   0   1    11193.87    10932.24    231.79 o 
  -4   0   1      250.83      180.68     24.56 o 
  -3   0   1     2518.41     2306.25     65.22 o 
  -2   0   1       59.00       51.95     14.02 o 
  -1   0   1     8214.62     8737.06    118.69 o 
   0   0   1      129.10      126.06      5.09 o 
   1   0   1     3764.19     3999.75     86.96 o 
   2   0   1      636.58      575.83     28.80 o 
   3   0   1    12392.29    13308.79    270.94 o 
   4   0   1      600.01      685.94     41.60 o 
   5   0   1       41.47       58.82     22.87 o 
   6   0   1     1462.49     1424.54     70.21 o 
   7   0   1     2317.55     2270.39     96.56 o 
   8   0   1     1493.97     1371.74     78.58 o 
  10   0   1      405.70      605.57     92.89 o 
  11   0   1      383.70      330.78     84.32 o 
 -11   1   1       37.00      128.07     65.22 o 
 -10   1   1       26.66        0.00     46.68 o 
  -9   1   1      161.05      281.75     62.68 o 
  -8   1   1       50.86       22.40     34.16 o 
  -7   1   1      205.65      298.94     61.35 o 
  -6   1   1     1129.94     1136.79     44.66 o 
  -5   1   1     1264.11     1179.18     41.50 o 
  -4   1   1     9895.54    10129.62    284.82 o 
  -3   1   1     1692.09     1543.14     37.78 o 
  -2   1   1    30564.61    32563.10    683.57 o 
  -1   1   1      617.27      604.25     24.37 o 
   0   1   1    34419.00    29585.89    560.33 o 
   1   1   1      581.48      627.49     16.80 o 
   2   1   1     3330.15     3782.36     91.66 o 
   3   1   1      331.10      378.96     28.80 o 
   4   1   1     1477.85     1609.37     64.94 o 
   5   1   1     1691.53     1923.32     77.36 o 
   6   1   1     1055.97     1068.05     61.27 o 
   7   1   1      648.14      485.59     41.22 o 
   8   1   1      310.10      389.41     52.32 o 
   9   1   1      715.00      573.38     49.88 o 
  11   1   1      472.12      779.00    103.61 o 
 -10   2   1        2.16      -47.43     46.11 o 
  -9   2   1      606.91      709.84     89.59 o 
  -8   2   1     1442.12     1536.90    103.33 o 
  -7   2   1        2.28       36.14     31.81 o 
  -6   2   1     1126.47     1280.45     46.38 o 
  -5   2   1      721.15      731.50     31.65 o 
  -4   2   1     3902.74     3994.91    127.75 o 
  -3   2   1     1195.96     1236.67     54.49 o 
  -2   2   1       57.59       58.11      8.27 o 
  -1   2   1    11474.15    12840.01    170.94 o 
   0   2   1      474.15      442.46     13.33 o 
   1   2   1     7683.71     7727.81    109.70 o 
   2   2   1      153.10      138.28      8.43 o 
   3   2   1     1968.44     2125.56     73.41 o 
   4   2   1      903.93      813.73     48.56 o 
   5   2   1     1272.22     1231.24     64.28 o 
   6   2   1        0.11      -24.28     18.63 o 
   7   2   1     5638.26     5885.14    175.80 o 
   8   2   1      268.82      294.37     51.29 o 
   9   2   1      833.68      461.59     39.81 o 
  10   2   1       29.12        6.21     22.21 o 
 -10   3   1      107.23       87.61     66.44 o 
  -9   3   1       55.72       44.14     50.82 o 
  -8   3   1     1667.18     2047.54    121.21 o 
  -7   3   1      162.22      276.11     56.00 o 
  -6   3   1     1127.12     1292.36     47.03 o 
  -5   3   1       16.77       24.23     13.62 o 
  -4   3   1     7766.41     7873.77    127.22 o 
  -3   3   1      718.48      724.67     54.48 o 
  -2   3   1    20071.31    22825.35    299.82 o 
  -1   3   1        4.76       -1.37      4.86 o 
   0   3   1     1466.94     1519.18     41.13 o 
   1   3   1       11.76       -2.67      5.33 o 
   2   3   1    12837.29    15270.17    416.76 o 
   3   3   1      157.80      108.50     31.85 o 
   4   3   1     4178.25     4461.55    130.62 o 
   5   3   1      152.70       92.98     29.46 o 
   6   3   1      776.40      821.45     60.51 o 
   7   3   1      191.11      131.84     37.46 o 
   8   3   1      145.59       79.42     35.85 o 
   9   3   1       39.47       74.34     38.58 o 
  10   3   1       92.27       75.85     46.68 o 
 -10   4   1      934.71     1233.78    118.30 o 
  -9   4   1        4.49      -21.74     47.24 o 
  -8   4   1      568.25      589.29     84.23 o 
  -7   4   1     1721.76     1903.74    111.71 o 
  -6   4   1       65.68       39.24     30.21 o 
  -5   4   1     4105.13     4012.43    125.82 o 
  -4   4   1      256.35      243.73     20.11 o 
  -3   4   1    22261.95    25991.22    347.97 o 
  -2   4   1        4.53      -11.38      7.81 o 
  -1   4   1      370.09      353.26     16.91 o 
   0   4   1      115.08       80.77     12.01 o 
   1   4   1       16.82       11.40      7.13 o 
   2   4   1       98.44      116.56      9.95 o 
   3   4   1    15658.85    16927.81    193.24 o 
   4   4   1      233.92      234.44     18.85 o 
   5   4   1     1904.36     1751.83     52.11 o 
   6   4   1       72.03       32.02     17.60 o 
   7   4   1      252.27      233.80     30.03 o 
   8   4   1     1236.98     1422.37     91.38 o 
   9   4   1      457.40      528.77     75.76 o 
  10   4   1     1062.17     1199.61     93.83 o 
  11   4   1        0.76      -31.71     44.04 o 
  -9   5   1       72.24      100.89     59.67 o 
  -8   5   1      696.42      609.52     88.56 o 
  -7   5   1      154.33      193.86     54.58 o 
  -6   5   1     2924.83     3024.02    137.59 o 
  -5   5   1       34.57       32.22     16.14 o 
  -4   5   1      781.81      858.30     39.24 o 
  -3   5   1     1189.60     1250.96     39.10 o 
  -2   5   1    21028.98    24780.88    334.35 o 
  -1   5   1      253.54      272.20     19.72 o 
   0   5   1      270.93      227.38     15.92 o 
   1   5   1      201.51      205.07     21.41 o 
   2   5   1     5169.16     5215.02    127.94 o 
   3   5   1        5.12        5.47      6.40 o 
   4   5   1     6491.62     6994.96     96.65 o 
   5   5   1     1117.06     1122.42     50.40 o 
   6   5   1      469.01      471.99     40.47 o 
   7   5   1       16.09       10.38     17.46 o 
   8   5   1      430.53      483.29     44.13 o 
   9   5   1       41.40        7.25     33.78 o 
  10   5   1      103.53       35.57     41.31 o 
  11   5   1       31.64       65.97     51.57 o 
  -9   6   1      515.40      842.81    118.47 o 
  -8   6   1       97.93       78.20     53.64 o 
  -7   6   1      886.39      931.08     84.79 o 
  -6   6   1      209.35      270.65     56.56 o 
  -5   6   1     1588.54     1736.98     98.91 o 
  -4   6   1      555.57      549.32     38.77 o 
  -3   6   1     4500.86     5143.05     99.55 o 
  -2   6   1       94.16      216.12     63.29 o 
  -1   6   1     6222.70     6936.29    117.35 o 
   0   6   1       63.54       87.52     15.24 o 
   1   6   1     3447.44     3566.74    122.44 o 
   2   6   1        3.10       -0.19      8.15 o 
   3   6   1      524.00      523.46     18.96 o 
   4   6   1      271.87      255.50     16.04 o 
   5   6   1      138.69      179.39     48.70 o 
   6   6   1        3.51      -12.99     11.97 o 
   7   6   1      507.06      446.76     62.11 o 
   8   6   1      514.25      483.25     39.99 o 
   9   6   1     1396.36     1539.92    106.81 o 
  10   6   1        1.13        9.03     41.88 o 
  11   6   1     1047.72     1221.17    106.63 o 
  -8   7   1      230.05      150.66     67.57 o 
  -7   7   1      359.89      394.11     76.13 o 
  -6   7   1      112.85       84.41     45.26 o 
  -5   7   1      530.48      601.33     65.12 o 
  -4   7   1      294.65      285.95     29.44 o 
  -3   7   1        9.49        9.69     16.33 o 
  -2   7   1     9591.25    10474.16    170.94 o 
  -1   7   1      445.64      472.97     49.36 o 
   0   7   1     8472.37     8892.88    198.62 o 
   1   7   1       88.67       55.20     17.69 o 
   2   7   1      650.61      558.72     39.10 o 
   3   7   1        3.75       -6.94      8.56 o 
   4   7   1      236.68      209.70     15.66 o 
   5   7   1      681.77      683.19     26.55 o 
   6   7   1      808.94      779.55     37.97 o 
   7   7   1      101.48       98.12     43.33 o 
   8   7   1      668.05      654.41     83.95 o 
   9   7   1       34.03       47.43     47.05 o 
  10   7   1        0.36       10.92     50.25 o 
  11   7   1       35.13       -8.09     48.46 o 
  -8   8   1      529.03      657.42    102.77 o 
  -7   8   1        0.08      -35.29     37.83 o 
  -6   8   1      388.60      348.28     67.66 o 
  -5   8   1      201.01      117.35     48.09 o 
  -4   8   1      338.59      394.96     63.43 o 
  -3   8   1     1566.28     1755.61     58.63 o 
  -2   8   1        0.38      -23.04     15.36 o 
  -1   8   1     2051.14     2217.10     62.80 o 
   0   8   1       32.32       23.61     18.02 o 
   1   8   1       58.73       34.38     20.23 o 
   2   8   1        3.10       14.61     13.36 o 
   3   8   1      664.44      575.89     52.47 o 
   4   8   1       42.02       30.65     13.74 o 
   5   8   1     2077.08     2084.03     46.57 o 
   6   8   1      303.44      307.47     38.34 o 
   7   8   1      284.87      269.61     57.22 o 
   8   8   1      118.74       89.21     49.31 o 
   9   8   1      120.53       33.31     51.29 o 
  10   8   1      447.55      413.03     78.86 o 
  11   8   1       42.79      -15.53     43.95 o 
  -7   9   1       30.65       58.25     52.23 o 
  -6   9   1      881.56      748.98     83.38 o 
  -5   9   1        2.14      -45.08     32.09 o 
  -4   9   1     1530.85     1673.64    105.78 o 
  -3   9   1       70.18       44.91     23.16 o 
  -2   9   1       11.02      -12.46     18.62 o 
  -1   9   1      154.12      128.92     25.36 o 
   0   9   1      146.99      118.96     23.03 o 
   1   9   1      425.19      371.98     30.67 o 
   2   9   1       25.88        9.67     15.26 o 
   3   9   1       10.13       10.43     13.31 o 
   4   9   1     1014.38      997.64     41.48 o 
   5   9   1        0.15      -11.66     13.26 o 
   6   9   1     1519.35     1538.63     54.21 o 
   7   9   1       54.43       19.76     37.83 o 
   8   9   1       70.94       75.57     53.64 o 
   9   9   1      107.14       86.95     51.76 o 
  10   9   1       45.72       65.97     58.25 o 
  11   9   1       44.90       32.37     60.32 o 
  -6  10   1       26.08      -43.57     46.68 o 
  -5  10   1      845.64     1016.10     95.24 o 
  -4  10   1       23.72      -14.30     36.33 o 
  -3  10   1     1034.01     1115.76     85.45 o 
  -2  10   1        0.35        3.38     21.74 o 
  -1  10   1      703.95      671.88     40.67 o 
   0  10   1      603.72      574.92     37.06 o 
   1  10   1      172.67      197.28     28.23 o 
   2  10   1       10.78      -12.05     16.29 o 
   3  10   1      240.06      215.77     42.82 o 
   4  10   1        0.12      -40.00     27.01 o 
   5  10   1      538.87      671.82     73.31 o 
   6  10   1      111.24       92.79     41.12 o 
   7  10   1        7.50      -48.00     38.30 o 
   8  10   1      263.97      294.37     68.14 o 
   9  10   1      289.27      348.00     79.15 o 
  10  10   1       47.13       12.61     57.69 o 
  11  10   1      269.57      325.79     86.49 o 
  -5  11   1      190.35      223.22     69.92 o 
  -4  11   1       25.81       65.69     50.53 o 
  -3  11   1      163.90      160.64     56.00 o 
  -2  11   1      254.13      292.29     40.03 o 
  -1  11   1       32.99        9.03     23.65 o 
   0  11   1      671.41      751.29     44.23 o 
   1  11   1       18.45       10.70     21.28 o 
   2  11   1     3505.61     3754.98     97.13 o 
   3  11   1        7.45       -7.91     34.16 o 
   4  11   1      436.04      549.38     67.38 o 
   5  11   1        6.61      -11.76     32.56 o 
   6  11   1       38.44       77.17     45.17 o 
   7  11   1      149.59      189.62     58.07 o 
   8  11   1       80.34      126.76     56.37 o 
   9  11   1        1.79      -64.94     43.29 o 
  10  11   1       81.78       89.87     59.47 o 
  -4  12   1      374.11      436.65     82.06 o 
  -3  12   1        2.20       -9.98     40.47 o 
  -2  12   1        5.26      -28.33     37.36 o 
  -1  12   1       61.94       14.30     25.98 o 
   0  12   1        0.82        8.40     24.01 o 
   1  12   1      126.50       86.82     29.35 o 
   2  12   1        4.60      -29.83     32.28 o 
   3  12   1       19.08       69.73     43.95 o 
   4  12   1        7.48      -11.39     34.73 o 
   5  12   1      219.86      252.67     62.39 o 
   6  12   1        4.01      -27.29     41.78 o 
   7  12   1      427.74      524.35     85.45 o 
   8  12   1        0.01      -48.37     47.24 o 
   9  12   1      148.76      258.89     81.88 o 
  10  12   1      107.65      106.24     65.97 o 
  -3  13   1       12.83       34.44     51.66 o 
  -2  13   1      136.96       78.48     48.84 o 
  -1  13   1        1.12       -7.25     39.34 o 
   0  13   1      159.06      174.28     38.60 o 
   1  13   1       57.31       -8.38     37.27 o 
   2  13   1      121.90      124.31     50.16 o 
   3  13   1        0.04       -9.98     34.82 o 
   4  13   1       16.41        0.28     41.50 o 
   5  13   1        0.78      -41.60     37.17 o 
   6  13   1      253.86      339.90     69.64 o 
   7  13   1        0.80       -1.88     49.88 o 
   8  13   1       97.80       74.91     56.27 o 
   9  13   1       48.84       12.05     58.53 o 
  -2  14   1        2.06       46.77     50.53 o 
   0  14   1      136.06      141.44     61.74 o 
   1  14   1        3.91      -41.03     42.82 o 
   2  14   1        0.97      -34.82     46.30 o 
   3  14   1      228.77      330.02     67.57 o 
   4  14   1        6.28      -53.64     37.93 o 
   5  14   1      237.41      234.32     66.91 o 
   6  14   1        1.14      -22.77     48.56 o 
   7  14   1       88.40      110.38     59.57 o 
   8  14   1       59.11      100.98     69.17 o 
   1  15   1       31.07      -34.16     51.38 o 
   2  15   1      179.91      221.81     72.93 o 
   3  15   1        2.09       10.45     49.97 o 
   4  15   1      412.52      471.19     85.83 o 
   5  15   1        0.81       31.43     57.59 o 
   6  15   1      139.70      146.05     68.79 o 
   7  15   1        0.06      -45.45     56.65 o 
  -6 -14   2       65.91       29.36     48.75 o 
  -5 -14   2        1.68       28.61     51.10 o 
  -4 -14   2       38.95       44.61     54.86 o 
  -3 -14   2        6.41      -49.03     49.13 o 
  -2 -14   2      183.29      110.85     58.82 o 
  -1 -14   2        5.58      -18.82     53.64 o 
   0 -14   2      161.23      259.07     72.37 o 
  -8 -13   2       12.17      116.31     62.11 o 
  -7 -13   2       10.10      -16.19     47.24 o 
  -6 -13   2        6.83        2.82     43.48 o 
  -5 -13   2       16.10       16.56     45.17 o 
  -4 -13   2        1.64      -11.48     45.36 o 
  -3 -13   2      601.27      590.98     83.19 o 
  -2 -13   2       11.83       -9.13     40.94 o 
  -1 -13   2       70.83       55.43     50.91 o 
   0 -13   2      293.36      370.58     69.83 o 
   1 -13   2       82.55      102.01     52.32 o 
   2 -13   2      306.59      337.27     69.74 o 
  -9 -12   2        0.10       54.49     68.79 o 
  -8 -12   2      476.46      445.03     90.82 o 
  -7 -12   2        9.16       25.50     48.28 o 
  -6 -12   2      319.02      449.07     77.36 o 
  -5 -12   2        1.07       37.45     46.68 o 
  -4 -12   2      607.45      652.43     86.86 o 
  -3 -12   2       46.00       26.91     39.90 o 
  -2 -12   2      237.74      154.24     52.32 o 
  -1 -12   2       23.40      -13.46     39.43 o 
   0 -12   2      127.69      127.04     52.98 o 
   1 -12   2       21.60       32.09     42.35 o 
   2 -12   2       37.10       11.01     42.07 o 
   3 -12   2        3.71       23.06     49.03 o 
  -9 -11   2       59.20       93.07     65.40 o 
  -8 -11   2       17.19      -39.62     45.36 o 
  -7 -11   2       46.37       10.29     26.63 o 
  -6 -11   2        0.52      -31.21     20.81 o 
  -5 -11   2      249.80      199.03     54.58 o 
  -4 -11   2      115.75      118.47     46.02 o 
  -3 -11   2       99.50       80.65     45.08 o 
  -2 -11   2      299.22      541.85     71.99 o 
  -1 -11   2      480.72      463.09     63.34 o 
   0 -11   2      193.69      271.31     57.78 o 
   1 -11   2      792.88      826.78     50.34 o 
   2 -11   2      151.42      146.28     34.54 o 
   3 -11   2     1145.65     1153.73     62.27 o 
   4 -11   2       27.90      -41.41     44.51 o 
 -10 -10   2       83.68      135.60     74.72 o 
  -9 -10   2        0.76      -49.13     52.70 o 
  -8 -10   2      158.35      288.81     75.85 o 
  -7 -10   2       44.52       65.25     28.74 o 
  -6 -10   2     3953.41     4110.19    108.41 o 
  -5 -10   2        5.26      -29.72     46.07 o 
  -4 -10   2      846.56      858.15     73.97 o 
  -3 -10   2        2.53      -16.00     28.99 o 
  -2 -10   2       38.79       -8.19     28.14 o 
  -1 -10   2       10.06       25.22     34.91 o 
   0 -10   2      751.69      857.95     44.96 o 
   1 -10   2      238.06      243.67     36.73 o 
   2 -10   2       50.31       35.99     25.76 o 
   3 -10   2       49.50       84.77     30.20 o 
   4 -10   2      197.42      177.29     56.47 o 
   5 -10   2       13.95       -4.42     48.46 o 
 -10  -9   2        3.62       33.60     57.40 o 
  -9  -9   2      222.63      314.31     80.18 o 
  -8  -9   2       45.90       17.82     25.97 o 
  -7  -9   2       19.65      -11.35     22.11 o 
  -6  -9   2        4.17       21.42     21.33 o 
  -5  -9   2      337.04      299.04     43.33 o 
  -4  -9   2       16.96       55.90     30.40 o 
  -3  -9   2     1063.66     1133.36     72.75 o 
  -2  -9   2        6.09      -14.21     28.23 o 
  -1  -9   2     4298.64     4139.18    154.15 o 
   0  -9   2      144.85      136.08     25.77 o 
   1  -9   2     1042.35      990.25     47.13 o 
   2  -9   2      382.35      311.37     53.78 o 
   3  -9   2      830.13      841.44     57.64 o 
   4  -9   2      656.49      615.76     44.05 o 
   5  -9   2       12.03       -4.71     37.83 o 
   6  -9   2      813.75      746.25    102.11 o 
 -11  -8   2       72.97       50.44     61.26 o 
 -10  -8   2      112.10       71.14     59.47 o 
  -9  -8   2        5.65      -42.94     32.00 o 
  -8  -8   2       38.03       55.28     27.63 o 
  -7  -8   2       48.26       28.28     23.45 o 
  -6  -8   2     1515.18     1320.38     94.11 o 
  -5  -8   2       94.11       40.80     49.31 o 
  -4  -8   2      472.73      537.24     36.22 o 
  -3  -8   2      193.59      126.47     33.88 o 
  -2  -8   2      390.47      390.62     26.55 o 
  -1  -8   2       78.98       91.37     20.07 o 
   0  -8   2     4002.62     4143.71     92.43 o 
   1  -8   2       57.49       30.61     19.29 o 
   2  -8   2     1528.15     1570.52     57.43 o 
   3  -8   2      105.19       93.81     45.45 o 
   4  -8   2        2.86       -6.61     22.44 o 
   5  -8   2       28.01      -29.93     40.37 o 
   6  -8   2       20.81      -12.33     45.45 o 
   7  -8   2       20.69      -39.71     52.70 o 
 -11  -7   2      249.65      288.15     77.45 o 
 -10  -7   2       36.14      -11.67     43.20 o 
  -9  -7   2      836.91      825.36     83.24 o 
  -8  -7   2      212.06      174.48     53.08 o 
  -7  -7   2      120.25      147.68     30.35 o 
  -6  -7   2       16.82        6.54     18.39 o 
  -5  -7   2      203.40      241.93     29.67 o 
  -4  -7   2       91.13      115.19     22.48 o 
  -3  -7   2      540.04      584.45     25.34 o 
  -2  -7   2      268.06      267.17     20.73 o 
  -1  -7   2      170.46      163.87     20.11 o 
   0  -7   2      570.90      605.06     31.50 o 
   1  -7   2        3.42      -20.74     13.83 o 
   2  -7   2      256.73      206.65     55.67 o 
   3  -7   2     3226.03     3366.21    154.86 o 
   4  -7   2      396.41      440.24     72.08 o 
   5  -7   2      338.12      308.00     36.40 o 
   6  -7   2      144.46      138.61     56.28 o 
   7  -7   2      226.19      192.35     69.36 o 
   8  -7   2       21.09      -36.70     56.09 o 
 -10  -6   2        9.34       -5.26     25.53 o 
  -9  -6   2       12.95        7.37     25.78 o 
  -8  -6   2     1084.80     1150.75     79.10 o 
  -7  -6   2       36.48       32.28     21.54 o 
  -6  -6   2     3685.87     4031.57     99.43 o 
  -5  -6   2        2.76       -9.56     15.45 o 
  -4  -6   2    38179.67    40190.10    540.00 o 
  -3  -6   2      824.06      949.27     23.11 o 
  -2  -6   2      722.33      627.32     21.31 o 
  -1  -6   2        9.86        2.10     10.82 o 
   0  -6   2       21.95        8.37     11.58 o 
   1  -6   2     1173.92     1195.45     42.94 o 
   2  -6   2        5.43       10.27     14.27 o 
   3  -6   2      271.99      267.53     28.52 o 
   4  -6   2      355.72      360.54     34.39 o 
   5  -6   2      247.09      236.60     31.72 o 
   6  -6   2        5.07      -13.25     20.52 o 
   7  -6   2      212.19      329.18     82.35 o 
   8  -6   2      291.37      247.03     81.40 o 
 -10  -5   2       35.24       21.28     31.48 o 
  -9  -5   2      320.31      280.50     70.72 o 
  -8  -5   2      649.36      734.31    137.58 o 
  -7  -5   2       24.93       22.23     18.21 o 
  -6  -5   2       89.73       97.28     29.78 o 
  -5  -5   2       68.10       51.63     29.78 o 
  -4  -5   2       28.39       26.51     14.33 o 
  -3  -5   2     7043.86     7003.14    281.29 o 
  -2  -5   2      278.59      283.48     14.13 o 
  -1  -5   2     7619.15     7911.08    312.58 o 
   0  -5   2       77.92       83.15     13.74 o 
   1  -5   2     5248.23     5191.56    102.53 o 
   2  -5   2       68.40       37.81     14.63 o 
   3  -5   2     3682.35     3584.31     80.63 o 
   4  -5   2     1063.15      930.11     41.06 o 
   5  -5   2     2558.99     2628.67     75.25 o 
   6  -5   2      273.53      314.88     36.55 o 
   7  -5   2      162.12      139.27     59.85 o 
   8  -5   2      393.79      437.68     94.39 o 
   9  -5   2        2.87      -34.16     58.07 o 
 -11  -4   2       24.38       29.74     45.45 o 
 -10  -4   2      324.46      489.63     76.13 o 
  -9  -4   2       14.89       26.80     25.28 o 
  -8  -4   2     1322.93     1246.55     77.36 o 
  -7  -4   2      217.08      212.03     57.45 o 
  -6  -4   2      401.95      409.83     33.64 o 
  -5  -4   2      626.97      680.99     45.78 o 
  -4  -4   2      238.58      250.09     24.05 o 
  -3  -4   2       17.46        3.20     10.01 o 
  -2  -4   2      421.16      466.49     23.08 o 
  -1  -4   2      334.62      324.00     13.57 o 
   0  -4   2     5190.05     5163.80    176.41 o 
   1  -4   2      146.87      117.53     19.86 o 
   2  -4   2     8960.47     9340.56    195.56 o 
   3  -4   2      578.32      480.79     33.13 o 
   4  -4   2     1262.41     1345.86     59.10 o 
   5  -4   2      112.63      103.99     28.61 o 
   6  -4   2     1787.87     1845.94     65.43 o 
   7  -4   2       50.42       57.53     25.34 o 
   8  -4   2      844.81      953.24    100.32 o 
   9  -4   2      241.32      239.41     83.85 o 
 -11  -3   2      891.27     1011.87     92.23 o 
 -10  -3   2        0.71       -9.13     36.42 o 
  -9  -3   2     1451.62     1503.35     67.03 o 
  -8  -3   2       85.47       48.65     25.22 o 
  -7  -3   2     4507.15     4464.93     84.40 o 
  -6  -3   2        0.00      -14.52      9.68 o 
  -5  -3   2      760.02      734.58     25.47 o 
  -4  -3   2      497.35      481.40     17.93 o 
  -3  -3   2     1844.09     2020.97     90.91 o 
  -2  -3   2      473.79      435.18     21.29 o 
  -1  -3   2     1186.12     1144.74     22.93 o 
   0  -3   2      830.47      793.59     34.26 o 
   1  -3   2     5048.46     5026.21    113.97 o 
   2  -3   2     1082.59     1006.69     41.69 o 
   3  -3   2      169.09      200.35     25.50 o 
   4  -3   2      882.58      848.36     44.80 o 
   5  -3   2     2783.30     2797.88     93.92 o 
   6  -3   2     1109.96     1241.12     66.25 o 
   7  -3   2      174.70      197.90     39.43 o 
   8  -3   2       60.29      129.20     55.90 o 
   9  -3   2      136.49      149.91     72.56 o 
  10  -3   2       16.56       39.62     66.63 o 
 -11  -2   2      199.60      256.44     66.54 o 
  -9  -2   2        7.81      -17.69     28.14 o 
  -8  -2   2        1.45       -4.22     16.59 o 
  -7  -2   2      271.72      268.71     29.80 o 
  -6  -2   2     8622.36     9140.13    155.77 o 
  -5  -2   2       83.84       55.58     20.64 o 
  -4  -2   2    18319.97    18318.72    212.86 o 
  -3  -2   2     2824.49     2889.81     45.85 o 
  -2  -2   2    67002.48    69064.31    864.09 o 
  -1  -2   2     2555.87     2559.10     47.87 o 
   0  -2   2    11301.80    11263.60    211.28 o 
   1  -2   2     5440.35     5142.62    111.33 o 
   2  -2   2      873.65      844.13     36.42 o 
   3  -2   2     1251.13     1214.86     48.28 o 
   4  -2   2     1589.60     1596.00     62.30 o 
   5  -2   2        7.99       19.01     18.82 o 
   6  -2   2        8.60       -2.54     22.87 o 
   7  -2   2     1280.26     1373.15     75.19 o 
   8  -2   2      165.74      161.01     40.00 o 
   9  -2   2      843.84      947.87    100.79 o 
  10  -2   2        7.66      -76.37     50.91 o 
 -10  -1   2      320.35      378.49     67.76 o 
  -9  -1   2       86.06        8.09     31.34 o 
  -8  -1   2      177.38      170.54     35.62 o 
  -7  -1   2      308.07      323.08     58.11 o 
  -6  -1   2      548.24      510.37     30.54 o 
  -5  -1   2      156.86      160.89     19.66 o 
  -4  -1   2      269.66      288.53     18.85 o 
  -3  -1   2        7.06        3.17     12.41 o 
  -2  -1   2     1387.23     1276.09     23.56 o 
  -1  -1   2     8106.94     8969.81    102.01 o 
   0  -1   2     1054.39      940.02     34.23 o 
   1  -1   2     6584.04     5882.88    120.46 o 
   2  -1   2      121.99      150.19     18.16 o 
   3  -1   2     3771.02     3891.71     99.19 o 
   4  -1   2       36.86       22.40     15.24 o 
   5  -1   2     8716.14     9020.31    206.57 o 
   6  -1   2     1561.44     1539.07     73.03 o 
   7  -1   2     1991.52     2315.38     97.31 o 
   8  -1   2       19.49       26.63     29.93 o 
  10  -1   2      560.84      734.77    108.88 o 
 -10   0   2      515.31      676.81     73.97 o 
  -9   0   2       76.97       48.84     37.45 o 
  -8   0   2      735.93      771.19     64.28 o 
  -7   0   2        2.16       -1.16     15.46 o 
  -6   0   2     3741.20     3623.81    138.53 o 
  -5   0   2     1405.89     1553.39     45.68 o 
  -4   0   2    15772.60    16703.70    233.59 o 
  -3   0   2       11.25        9.22      7.35 o 
  -2   0   2     4882.93     4716.59     72.07 o 
  -1   0   2      127.78      123.20      6.29 o 
   0   0   2    16873.92    17727.77    189.15 o 
   1   0   2      695.06      759.99     27.76 o 
   3   0   2     1207.55     1161.50     51.67 o 
   4   0   2      749.90      776.65     46.96 o 
   5   0   2     1353.81     1484.11     70.77 o 
   6   0   2       25.35       29.27     25.41 o 
   7   0   2       42.45       26.44     29.55 o 
   8   0   2       13.99       33.69     28.04 o 
   9   0   2      143.95      195.64     43.57 o 
  11   0   2        7.69       -1.32     50.91 o 
 -11   1   2      125.42      244.96     68.23 o 
 -10   1   2      151.65      161.01     61.27 o 
  -9   1   2     1631.74     1830.81    111.14 o 
  -8   1   2        0.75      -21.17     27.86 o 
  -7   1   2     3448.92     3606.66    137.21 o 
  -6   1   2       99.69       97.58     19.56 o 
  -5   1   2     9447.01    10377.65    248.83 o 
  -4   1   2      501.13      487.73     22.93 o 
  -3   1   2      625.98      764.09     29.08 o 
  -2   1   2       34.62       11.99     10.02 o 
  -1   1   2      393.21      325.41     18.45 o 
   0   1   2       42.87       29.64     10.29 o 
   1   1   2    13601.08    14621.33    195.54 o 
   2   1   2      343.02      331.53     23.90 o 
   3   1   2      592.49      632.48     37.55 o 
   4   1   2      382.35      360.70     32.47 o 
   6   1   2     2450.32     2251.48     91.10 o 
   7   1   2      534.27      383.38     41.22 o 
   8   1   2     1253.83     1124.52     69.74 o 
   9   1   2      267.50      266.79     49.22 o 
 -10   2   2      485.95      540.82     85.45 o 
  -9   2   2      214.05      297.57     69.17 o 
  -8   2   2      590.42      607.36     75.57 o 
  -7   2   2      123.03      147.93     40.37 o 
  -6   2   2        0.75        3.35     16.05 o 
  -5   2   2      500.30      515.26     33.87 o 
  -4   2   2    20168.18    22413.52    301.42 o 
  -3   2   2       23.43       34.19      7.72 o 
  -2   2   2    13646.53    14032.27    209.96 o 
  -1   2   2      671.78      643.78     29.74 o 
   0   2   2    16659.75    17692.70    561.03 o 
   1   2   2      202.69      157.36     10.46 o 
   2   2   2     6056.56     6423.05    102.25 o 
   3   2   2     2956.90     3113.05     93.54 o 
   4   2   2      205.32      166.94     28.33 o 
   5   2   2     1526.73     1521.94     72.28 o 
   6   2   2      451.24      419.43     51.01 o 
   7   2   2      149.02      142.66     38.96 o 
   8   2   2       72.41       72.84     28.80 o 
   9   2   2       73.25       98.82     32.94 o 
  10   2   2       32.90      -16.85     23.62 o 
 -10   3   2       32.88      -14.21     45.93 o 
  -9   3   2      646.71      710.31     91.47 o 
  -8   3   2       73.26       76.41     44.42 o 
  -7   3   2     1806.50     1906.10    104.56 o 
  -6   3   2       74.66       61.83     32.00 o 
  -5   3   2     2183.06     2352.40     56.28 o 
  -4   3   2        2.15       -5.30      8.60 o 
  -3   3   2        1.89        0.04      7.57 o 
  -2   3   2       39.22       38.67      8.56 o 
  -1   3   2    13741.94    14230.03    190.63 o 
   0   3   2     1513.29     1454.99     32.57 o 
   1   3   2     5683.21     6380.68     99.15 o 
   2   3   2      109.41      155.82     15.18 o 
   3   3   2      296.68      219.12     43.20 o 
   4   3   2      166.44      210.61     32.75 o 
   5   3   2      477.26      483.05     43.95 o 
   6   3   2      313.96      285.71     44.33 o 
   7   3   2     3864.22     4148.82    149.07 o 
   8   3   2       34.76       28.98     33.50 o 
   9   3   2     3351.69     3539.46    148.22 o 
  10   3   2       29.66       -2.35     19.39 o 
 -10   4   2       68.05       57.69     58.91 o 
  -9   4   2      562.64      565.95     90.44 o 
  -8   4   2      184.63      223.69     57.12 o 
  -7   4   2      493.94      609.99     64.94 o 
  -6   4   2     1305.90     1362.80     84.70 o 
  -5   4   2        5.15      -16.66     11.10 o 
  -4   4   2    14343.04    14711.54    212.51 o 
  -3   4   2      818.08      875.45     27.91 o 
  -2   4   2    27475.04    30007.79    734.34 o 
  -1   4   2      396.42      395.13     16.97 o 
   0   4   2     8312.17     9112.16    199.70 o 
   1   4   2       66.77       56.36     10.26 o 
   2   4   2      672.60      660.11     36.61 o 
   3   4   2      735.67      750.42     23.14 o 
   4   4   2     2810.31     2948.76     52.04 o 
   5   4   2      228.37      216.01     22.14 o 
   6   4   2     2333.06     2323.00    105.31 o 
   7   4   2       96.59       50.63     35.20 o 
   8   4   2      813.79      823.04     70.77 o 
   9   4   2      248.95      112.83     49.03 o 
  10   4   2        2.72      -12.70     39.71 o 
  -9   5   2       29.65       25.79     48.56 o 
  -8   5   2      181.48      273.19     64.28 o 
  -7   5   2      444.12      553.43     76.32 o 
  -6   5   2      512.81      516.93     66.82 o 
  -5   5   2     1331.14     1331.93     81.88 o 
  -4   5   2      124.73      129.40     18.15 o 
  -3   5   2      700.86      735.35     28.60 o 
  -2   5   2       77.20       34.31     15.81 o 
  -1   5   2     1130.76      984.93     30.30 o 
   0   5   2        5.69       -2.15      7.02 o 
   1   5   2      882.24      817.11     29.57 o 
   2   5   2      353.46      303.96     19.49 o 
   3   5   2     3290.08     3093.06     56.24 o 
   4   5   2      302.55      278.27     31.21 o 
   5   5   2      718.88      789.47     32.84 o 
   6   5   2      118.65      117.13     54.34 o 
   7   5   2     1072.65     1153.24     58.68 o 
   8   5   2     1552.52     1453.48     60.63 o 
   9   5   2      719.28      764.13     76.23 o 
  10   5   2      911.11      840.17     83.66 o 
  11   5   2        0.16       15.90     51.66 o 
  -9   6   2       72.94       93.26     62.30 o 
  -8   6   2      502.10      546.28     86.20 o 
  -7   6   2       45.00        8.38     39.62 o 
  -6   6   2     1642.74     1532.29     98.91 o 
  -5   6   2      185.16      173.25     42.16 o 
  -4   6   2       49.70       46.80     15.98 o 
  -3   6   2       88.44      100.92     18.58 o 
  -2   6   2     1657.02     1807.39     48.24 o 
  -1   6   2        1.47      -13.97      9.32 o 
   0   6   2     1325.31     1241.89     43.29 o 
   1   6   2       98.27       98.85     15.95 o 
   2   6   2     3390.91     3256.62     70.82 o 
   3   6   2        4.92        8.22      9.30 o 
   4   6   2     4416.42     4571.60     81.02 o 
   5   6   2       24.36        7.72     13.93 o 
   6   6   2      463.23      513.40     31.00 o 
   7   6   2      497.22      519.41     36.16 o 
   8   6   2      180.78       93.64     43.38 o 
   9   6   2       86.73      100.98     49.22 o 
  10   6   2      245.78      245.15     65.69 o 
  11   6   2      147.01       78.30     62.96 o 
  -8   7   2       16.95       11.67     48.46 o 
  -7   7   2     1872.49     1985.43    124.22 o 
  -6   7   2       34.67       35.76     37.27 o 
  -5   7   2     1275.25     1340.87     91.10 o 
  -4   7   2       38.60       25.03     29.36 o 
  -3   7   2       47.50       19.38     16.28 o 
  -2   7   2       46.07       14.72     15.49 o 
  -1   7   2       75.68       28.57     14.44 o 
   0   7   2      181.35      185.11     40.84 o 
   1   7   2     1033.28     1053.86     60.51 o 
   2   7   2      212.67      216.11     35.67 o 
   3   7   2     1543.30     1418.01     45.79 o 
   4   7   2      364.33      296.18     16.81 o 
   5   7   2       50.41       56.32     12.00 o 
   6   7   2       48.57       45.59     29.45 o 
   7   7   2      629.30      721.13     68.89 o 
   8   7   2       67.69       35.76     38.30 o 
   9   7   2     1553.70     1662.82    114.06 o 
  10   7   2       58.53       37.27     53.36 o 
  11   7   2      601.49      801.02    107.28 o 
  -8   8   2       20.03      -25.13     47.62 o 
  -7   8   2      243.76      331.72     73.69 o 
  -6   8   2       11.71      -34.16     35.01 o 
  -5   8   2       38.33        2.73     34.16 o 
  -4   8   2     1335.21     1349.06     90.63 o 
  -3   8   2       99.20       79.43     27.34 o 
  -2   8   2     3723.84     3821.53     86.68 o 
  -1   8   2      131.82      138.93     23.62 o 
   0   8   2    18943.98    20674.74    295.79 o 
   1   8   2      110.98       71.68     18.83 o 
   2   8   2      306.07      276.34     26.91 o 
   3   8   2      209.92      165.46     21.68 o 
   4   8   2       53.72       61.35     15.89 o 
   5   8   2      658.11      639.68     25.63 o 
   6   8   2      327.99      330.36     31.23 o 
   7   8   2       72.98       36.42     35.95 o 
   8   8   2        1.89      -43.20     28.80 o 
   9   8   2      105.31       72.65     52.23 o 
  10   8   2        9.32       -6.87     51.38 o 
  11   8   2      158.17       98.16     66.82 o 
  -7   9   2        8.86      -39.62     48.18 o 
  -6   9   2      558.22      727.25     95.71 o 
  -5   9   2        9.68       16.94     38.49 o 
  -4   9   2       39.61       44.32     41.31 o 
  -3   9   2        5.06      -11.58     28.14 o 
  -2   9   2       32.45       -9.74     17.70 o 
  -1   9   2      489.50      454.59     31.97 o 
   0   9   2       24.89      -10.32     14.80 o 
   1   9   2      215.17      244.07     29.05 o 
   2   9   2       37.16       11.01     15.97 o 
   3   9   2      699.90      657.73     35.52 o 
   4   9   2        0.43        5.26     15.43 o 
   5   9   2     1518.70     1440.46     59.24 o 
   6   9   2       16.82      -19.10     30.49 o 
   7   9   2     1001.92      986.55     86.49 o 
   8   9   2      620.63      669.94     86.96 o 
   9   9   2     1037.83     1060.33     96.56 o 
  10   9   2      195.20      154.71     63.43 o 
  11   9   2       50.08        7.91     55.33 o 
  -6  10   2      426.17      422.44     83.10 o 
  -5  10   2       70.07       24.47     44.98 o 
  -4  10   2      492.49      489.63     75.76 o 
  -3  10   2       59.27       53.26     41.69 o 
  -2  10   2      394.17      449.71     69.97 o 
  -1  10   2        5.14      -10.06     17.68 o 
   0  10   2      146.32      111.15     23.85 o 
   1  10   2        4.30      -12.46     17.19 o 
   2  10   2      279.87      249.04     31.11 o 
   3  10   2        7.37       -3.55     25.50 o 
   4  10   2     1544.82     1500.75     56.42 o 
   5  10   2      118.87       99.66     40.37 o 
   6  10   2     1505.55     1418.33     97.22 o 
   7  10   2      236.72      255.78     59.85 o 
   8  10   2      658.54      707.39     90.16 o 
   9  10   2       15.59      -54.30     38.77 o 
  10  10   2        4.73      -12.89     50.35 o 
  11  10   2       13.15        7.72     53.92 o 
  -6  11   2        1.98       14.87     54.58 o 
  -5  11   2     1559.81     1607.96    119.14 o 
  -4  11   2       17.12       39.99     46.30 o 
  -3  11   2       65.93       26.07     41.69 o 
  -2  11   2       25.14       -1.69     35.57 o 
  -1  11   2      643.21      569.50     41.04 o 
   0  11   2       42.50       23.76     21.83 o 
   1  11   2      807.97      745.62     43.27 o 
   2  11   2        0.00      -23.47     15.65 o 
   3  11   2      673.67      714.85     49.59 o 
   4  11   2       21.48      -24.75     31.81 o 
   5  11   2      222.75      247.78     56.84 o 
   6  11   2       75.65       54.49     44.89 o 
   7  11   2        1.74       -1.51     39.90 o 
   8  11   2      152.16      184.82     61.45 o 
   9  11   2      213.28      179.46     68.98 o 
  10  11   2      127.22      236.68     80.75 o 
  -5  12   2       18.22        3.67     51.85 o 
  -4  12   2      141.13       60.51     51.57 o 
  -3  12   2        1.01      -52.42     35.10 o 
  -2  12   2      448.29      429.87     68.61 o 
  -1  12   2       46.15       58.06     38.87 o 
   0  12   2     1770.16     1792.12     75.19 o 
   1  12   2       42.74       38.51     24.72 o 
   2  12   2     1210.50     1217.69     57.03 o 
   3  12   2       28.84       14.96     34.63 o 
   4  12   2      216.98      313.28     59.76 o 
   5  12   2       58.33       38.02     45.92 o 
   6  12   2      184.00      209.57     55.81 o 
   7  12   2        0.23      -53.36     35.57 o 
   8  12   2       89.35       64.18     54.77 o 
   9  12   2      218.47      277.71     77.83 o 
  10  12   2       19.36      -38.40     60.14 o 
  -3  13   2       82.09       68.51     52.70 o 
  -2  13   2       19.14       29.08     45.26 o 
  -1  13   2      109.50       86.39     45.45 o 
   0  13   2       30.41       16.70     26.85 o 
   1  13   2      102.11       77.74     30.11 o 
   2  13   2        4.25       -1.60     37.17 o 
   3  13   2        1.89      -27.29     33.60 o 
   4  13   2        0.60       -2.07     40.75 o 
   5  13   2       20.89       -3.67     37.64 o 
   6  13   2       17.65        1.22     46.11 o 
   7  13   2      415.89      482.10     82.91 o 
   8  13   2        0.38       25.03     54.11 o 
   9  13   2      530.94      624.77     99.47 o 
  -2  14   2      344.66      447.57     78.30 o 
  -1  14   2       45.01       53.55     47.99 o 
   1  14   2        5.56      -10.16     45.27 o 
   2  14   2        6.95       10.82     41.12 o 
   3  14   2        0.87       -1.13     42.54 o 
   4  14   2      115.02      145.58     59.10 o 
   5  14   2       72.15       49.97     51.01 o 
   6  14   2       61.89       -5.93     47.05 o 
   7  14   2       26.80       57.87     54.20 o 
   8  14   2      252.09      282.60     80.93 o 
   1  15   2       22.86       54.86     52.60 o 
   2  15   2        6.40      -11.48     44.04 o 
   3  15   2      261.70      323.15     74.06 o 
   4  15   2        1.61       23.24     49.78 o 
   5  15   2      109.51      194.33     65.12 o 
   6  15   2        2.91       17.13     57.40 o 
   7  15   2       56.95       76.51     64.93 o 
   3  16   2        0.68      -17.69     55.43 o 
   4  16   2      267.16      454.15     89.59 o 
  -5 -14   3       11.72        0.85     51.57 o 
  -4 -14   3       32.26       72.18     62.58 o 
  -3 -14   3      106.80       99.10     62.21 o 
  -2 -14   3       43.68      -14.21     48.75 o 
  -1 -14   3      340.53      436.84     82.91 o 
  -7 -13   3        6.84        1.41     58.63 o 
  -6 -13   3       15.61      -20.99     50.35 o 
  -5 -13   3       32.85      -15.72     44.51 o 
  -4 -13   3       29.96       -3.76     46.30 o 
  -3 -13   3       24.89      -12.80     46.40 o 
  -2 -13   3      191.25      147.93     57.31 o 
  -1 -13   3       78.70       85.82     55.33 o 
   0 -13   3        3.19       11.67     46.39 o 
   1 -13   3        1.21      -53.36     38.02 o 
  -8 -12   3       12.45       10.26     51.19 o 
  -7 -12   3       58.83       57.03     55.15 o 
  -6 -12   3        0.46      -53.74     40.00 o 
  -5 -12   3      180.04      225.01     59.67 o 
  -4 -12   3       16.02      -10.16     37.93 o 
  -3 -12   3     1088.27     1124.52     92.23 o 
  -2 -12   3        2.16      -19.10     35.76 o 
  -1 -12   3      148.36      177.86     53.45 o 
   0 -12   3      165.09      171.93     50.35 o 
   1 -12   3      265.78      185.76     54.21 o 
   2 -12   3      251.23      317.22     67.29 o 
   3 -12   3        8.62      -11.48     39.34 o 
  -9 -11   3       16.38      -41.22     57.69 o 
  -8 -11   3      542.69      503.94     95.80 o 
  -7 -11   3       19.42       -3.61     25.25 o 
  -6 -11   3      252.72      257.48     43.53 o 
  -5 -11   3       23.90        9.79     43.38 o 
  -4 -11   3      417.16      556.07     73.50 o 
  -3 -11   3        3.27       26.26     38.30 o 
  -2 -11   3     1426.27     1523.07     95.99 o 
  -1 -11   3       28.28       24.00     40.65 o 
   0 -11   3      427.20      512.97     72.18 o 
   1 -11   3      181.42      228.39     56.28 o 
   2 -11   3       33.78       10.66     38.73 o 
   3 -11   3       40.55      -20.56     27.10 o 
   4 -11   3        0.36      -55.34     44.70 o 
 -10 -10   3       16.14       60.42     65.78 o 
  -9 -10   3        5.11       10.35     62.02 o 
  -8 -10   3       31.97       47.26     30.01 o 
  -7 -10   3       87.54      108.07     32.80 o 
  -6 -10   3        2.43       -6.23     24.13 o 
  -5 -10   3       28.41      -32.40     21.60 o 
  -4 -10   3        4.15      -35.48     31.43 o 
  -3 -10   3       27.29      -25.97     30.87 o 
  -2 -10   3      170.59      113.49     43.29 o 
  -1 -10   3      144.08      158.00     44.04 o 
   0 -10   3      269.49      316.19     56.84 o 
   1 -10   3     3052.14     3188.90     91.95 o 
   2 -10   3      318.18      365.04     41.25 o 
   3 -10   3      617.69      603.55     70.58 o 
   4 -10   3      146.82      127.75     35.90 o 
   5 -10   3      362.17      422.44     81.50 o 
 -10  -9   3      277.76      337.18     86.20 o 
  -9  -9   3        0.01      -25.81     27.32 o 
  -8  -9   3     1068.02     1261.33     63.83 o 
  -7  -9   3       41.56       46.55     28.21 o 
  -6  -9   3     6379.39     6634.86    161.92 o 
  -5  -9   3        0.78       -1.16     30.16 o 
  -4  -9   3       12.48       -3.51     18.73 o 
  -3  -9   3      337.92      423.66     58.63 o 
  -2  -9   3        0.48      -22.96     27.01 o 
  -1  -9   3      426.56      458.77     57.41 o 
   0  -9   3        6.97       -8.26     19.03 o 
   1  -9   3       99.72       97.95     25.00 o 
   2  -9   3       76.80       50.85     24.23 o 
   3  -9   3      174.40      159.42     31.69 o 
   4  -9   3       45.36       16.53     27.59 o 
   5  -9   3      126.47      143.04     59.67 o 
   6  -9   3      148.37      146.33     68.61 o 
 -11  -8   3       40.90      -25.69     54.11 o 
 -10  -8   3       94.90       55.24     59.57 o 
  -9  -8   3       52.69       65.59     40.84 o 
  -8  -8   3       81.69       49.21     27.32 o 
  -7  -8   3        7.95      -26.45     37.41 o 
  -6  -8   3       18.28       12.59     20.32 o 
  -5  -8   3     1391.00     1284.10     54.62 o 
  -4  -8   3      122.54      143.42     26.38 o 
  -3  -8   3     1602.04     1566.36     83.85 o 
  -2  -8   3       51.89       31.52     25.41 o 
  -1  -8   3     2420.68     2699.43     68.99 o 
   0  -8   3        8.19      -24.45     16.30 o 
   1  -8   3     1978.08     1873.42     88.79 o 
   2  -8   3      942.53      970.21     46.55 o 
   3  -8   3     1876.74     1898.60     66.88 o 
   4  -8   3      115.12      167.45     30.83 o 
   5  -8   3      218.13      175.63     36.76 o 
   6  -8   3      159.55      249.10     70.77 o 
   7  -8   3       45.06        8.19     62.67 o 
 -10  -7   3       55.81       39.12     32.68 o 
  -9  -7   3       24.22       25.27     27.01 o 
  -8  -7   3        0.61        4.05     23.16 o 
  -7  -7   3       44.04       19.63     23.02 o 
  -6  -7   3      262.08      261.49     33.56 o 
  -5  -7   3      165.59      212.52     28.67 o 
  -4  -7   3      372.11      339.33     32.71 o 
  -3  -7   3       77.30       76.07     20.05 o 
  -2  -7   3     3785.24     4256.84     82.53 o 
  -1  -7   3       83.94       68.79     19.76 o 
   0  -7   3     3065.24     3261.94    100.56 o 
   1  -7   3      544.64      558.07     33.12 o 
   2  -7   3      309.17      283.39     69.26 o 
   3  -7   3       35.61       24.95     20.95 o 
   4  -7   3     1190.75     1174.90     51.88 o 
   5  -7   3       31.49       35.22     25.08 o 
   6  -7   3      510.99      584.58     89.78 o 
   7  -7   3      305.43      297.57     81.78 o 
 -11  -6   3      223.12      244.58     65.12 o 
 -10  -6   3        7.22      -30.67     27.31 o 
  -9  -6   3      573.01      622.96     51.89 o 
  -8  -6   3       14.28       -1.57     22.50 o 
  -7  -6   3      122.72      122.54     29.88 o 
  -6  -6   3        0.01      -10.06     16.78 o 
  -5  -6   3     1151.67     1149.50     96.09 o 
  -4  -6   3      439.02      467.58     33.00 o 
  -3  -6   3      917.01      823.14     38.09 o 
  -2  -6   3      224.25      176.67     14.23 o 
  -1  -6   3      929.74      871.48     32.51 o 
   0  -6   3     1125.40      931.33     35.97 o 
   1  -6   3     1162.19     1141.40     84.51 o 
   2  -6   3     1570.47     1522.01     58.11 o 
   3  -6   3     5142.61     5013.58    121.12 o 
   4  -6   3     1765.47     1632.44     88.46 o 
   5  -6   3       22.29       16.86     26.30 o 
   6  -6   3      113.35      145.25     31.94 o 
   7  -6   3      487.56      518.34     96.74 o 
   8  -6   3       13.26      -20.80     59.85 o 
 -11  -5   3        9.72       -2.16     44.98 o 
 -10  -5   3        1.38        1.04     39.43 o 
  -9  -5   3      255.96      214.61     37.08 o 
  -8  -5   3     3031.44     2959.84    145.35 o 
  -7  -5   3       17.99       26.07     22.19 o 
  -6  -5   3     6159.30     5993.07    129.25 o 
  -5  -5   3       52.80       40.08     18.07 o 
  -4  -5   3    14661.90    15335.81    237.81 o 
  -3  -5   3      745.62      736.67     34.03 o 
  -2  -5   3     1485.49     1497.61     30.61 o 
  -1  -5   3     1427.78     1347.99     37.74 o 
   0  -5   3      295.77      318.80     20.55 o 
   1  -5   3      863.08      764.89     43.48 o 
   2  -5   3      474.62      440.51     35.39 o 
   3  -5   3       26.71       10.45     17.60 o 
   4  -5   3      185.51      207.88     34.16 o 
   5  -5   3     1208.65     1270.48     66.72 o 
   6  -5   3       19.62       22.32     24.66 o 
   7  -5   3     1302.25     1589.10     82.63 o 
   8  -5   3        5.51      -74.06     55.43 o 
   9  -5   3      626.40      846.67    137.58 o 
 -11  -4   3        4.31       14.49     41.31 o 
 -10  -4   3       68.24      101.07     46.96 o 
  -9  -4   3       47.53      -10.62     46.49 o 
  -8  -4   3        0.88       -3.65     20.66 o 
  -7  -4   3       23.04       22.83     21.62 o 
  -6  -4   3        1.74      -22.65     15.10 o 
  -5  -4   3      397.28      335.25     22.94 o 
  -4  -4   3       29.08       33.50     15.22 o 
  -3  -4   3     1583.27     1501.40     45.88 o 
  -2  -4   3       62.82       48.82     12.67 o 
  -1  -4   3     2924.88     2703.87     58.98 o 
   0  -4   3        1.89       -9.41     11.76 o 
   1  -4   3     4094.50     3906.77    103.52 o 
   2  -4   3      226.42      213.34     28.14 o 
   3  -4   3     7780.48     7984.73    182.01 o 
   4  -4   3     1013.10     1024.19     54.40 o 
   5  -4   3     3236.25     3148.06    106.91 o 
   6  -4   3      206.19      230.18     40.75 o 
   7  -4   3      136.88      174.85     43.20 o 
   8  -4   3      302.36      342.92     85.26 o 
   9  -4   3      132.47      145.86     73.88 o 
 -11  -3   3        1.21        8.56     44.42 o 
 -10  -3   3      235.39      215.13     63.15 o 
  -9  -3   3       71.10       15.72     38.77 o 
  -8  -3   3     1179.06     1059.68     54.89 o 
  -7  -3   3      164.44      130.50     26.58 o 
  -6  -3   3     3594.16     3475.75     74.49 o 
  -5  -3   3      119.99      138.15     23.12 o 
  -4  -3   3        1.10        6.52      7.08 o 
  -3  -3   3      645.39      619.45     30.16 o 
  -2  -3   3       71.98      131.28     15.72 o 
  -1  -3   3       95.28       96.93     12.79 o 
   0  -3   3    11937.44    12099.39    236.78 o 
   1  -3   3       35.76       46.58     14.30 o 
   2  -3   3       39.55       33.88     13.74 o 
   3  -3   3      153.18      124.87     24.09 o 
   4  -3   3       48.07       52.04     22.30 o 
   5  -3   3       22.28       24.37     20.51 o 
   6  -3   3      225.72      300.29     43.10 o 
   7  -3   3      270.08      341.79     51.10 o 
   8  -3   3      367.73      410.49     61.36 o 
   9  -3   3       41.17       33.31     59.19 o 
  10  -3   3      345.49      527.17    108.12 o 
 -11  -2   3      544.00      461.40     83.38 o 
 -10  -2   3       29.01       26.35     41.41 o 
  -9  -2   3      757.98      656.01     69.83 o 
  -8  -2   3      333.08      368.61     52.90 o 
  -7  -2   3     2432.74     2371.21     58.20 o 
  -6  -2   3       54.81       36.55     14.41 o 
  -5  -2   3      156.81      118.39     14.45 o 
  -4  -2   3      641.08      664.64     21.99 o 
  -3  -2   3     5500.73     5336.03    143.08 o 
  -2  -2   3       20.05        6.65      4.23 o 
  -1  -2   3    23642.63    25751.02    495.68 o 
   0  -2   3       51.20       20.42      7.36 o 
   1  -2   3       59.02       50.53     12.61 o 
   2  -2   3      686.98      663.91     34.54 o 
   3  -2   3       43.65       17.22     14.49 o 
   4  -2   3     6147.86     6268.45    155.19 o 
   5  -2   3     2629.57     2885.87     98.91 o 
   6  -2   3     1873.66     1798.15     82.25 o 
   7  -2   3       28.34       37.36     28.80 o 
   8  -2   3       25.08       19.76     32.56 o 
  10  -2   3       92.40       70.58     61.45 o 
  -9  -1   3      340.81      436.84     61.45 o 
  -8  -1   3       13.16       30.30     29.74 o 
  -7  -1   3      104.09       71.22     35.80 o 
  -6  -1   3     9682.70    10097.74    165.91 o 
  -5  -1   3       67.98      126.67     30.54 o 
  -4  -1   3     9380.13     9072.40    118.86 o 
  -3  -1   3     2635.51     2413.03     48.94 o 
  -2  -1   3     8492.21     8569.53    123.78 o 
  -1  -1   3       44.53       44.72      5.72 o 
   0  -1   3     8828.33    10147.76    215.15 o 
   1  -1   3      162.32      183.32     16.56 o 
   2  -1   3      562.57      426.67     27.10 o 
   3  -1   3      194.68      226.42     23.72 o 
   4  -1   3       32.00       55.90     19.20 o 
   5  -1   3        2.00        5.55     17.97 o 
   6  -1   3       59.35       90.53     30.11 o 
   7  -1   3      294.17      364.28     50.44 o 
   8  -1   3        2.71      -12.52     26.44 o 
   9  -1   3      949.39     1122.54     80.84 o 
 -10   0   3      201.13      267.45     56.00 o 
  -9   0   3      678.41      685.94     66.63 o 
  -8   0   3       10.63       17.03     28.04 o 
  -7   0   3      522.64      503.78     31.93 o 
  -6   0   3      183.76      158.06     53.45 o 
  -5   0   3        5.02       -6.91     10.28 o 
  -4   0   3     1782.26     1766.56     44.21 o 
  -3   0   3     2926.81     2801.47     53.58 o 
  -2   0   3        1.61       -4.21      4.25 o 
  -1   0   3    10551.92    11698.31    177.83 o 
   0   0   3     3610.10     3739.71     49.34 o 
   1   0   3      126.46      117.67     15.01 o 
   2   0   3        4.04       -0.94      7.81 o 
   3   0   3     3171.86     3054.99     88.93 o 
   4   0   3      460.27      469.02     36.61 o 
   5   0   3    14078.83    14621.34    307.93 o 
   6   0   3       21.60       -4.80     20.80 o 
   7   0   3     5133.58     5127.00    156.41 o 
   8   0   3       40.84       32.47     30.68 o 
   9   0   3        8.51      -40.09     26.73 o 
 -11   1   3       80.62      134.00     56.56 o 
 -10   1   3      339.45      371.62     68.98 o 
  -9   1   3      185.79      222.84     53.27 o 
  -8   1   3     1405.55     1623.39     93.54 o 
  -7   1   3       15.26       15.81     25.88 o 
  -6   1   3     9122.36     8892.62    254.99 o 
  -5   1   3      119.66       73.82     32.98 o 
  -4   1   3    11284.29    11602.89    168.32 o 
  -3   1   3       87.22      112.67     11.35 o 
  -2   1   3     1903.68     1937.35     36.23 o 
  -1   1   3     1773.33     1698.62     27.27 o 
   0   1   3     2423.04     2475.50     35.58 o 
   1   1   3      317.71      349.34     12.10 o 
   2   1   3     2819.07     2896.09    141.96 o 
   3   1   3      203.17      270.93     27.48 o 
   4   1   3     7296.46     8240.61    203.09 o 
   5   1   3        3.67        5.18     22.02 o 
   6   1   3      109.40      119.51     32.66 o 
   7   1   3      300.98      408.23     56.09 o 
   8   1   3        3.95      -28.70     27.10 o 
  10   1   3      713.17      598.23     54.68 o 
 -10   2   3      227.51      239.78     67.85 o 
  -9   2   3      271.51      267.45     60.04 o 
  -8   2   3      755.41      748.23     68.42 o 
  -7   2   3      956.08     1101.46     75.10 o 
  -6   2   3      282.40      276.86     44.04 o 
  -5   2   3     2099.18     2344.95     57.21 o 
  -4   2   3      468.13      443.08     21.04 o 
  -3   2   3     2422.74     2391.42     80.18 o 
  -2   2   3       27.54       38.02     13.46 o 
  -1   2   3     4954.60     5510.30    130.72 o 
   0   2   3      702.79      734.89     20.74 o 
   1   2   3     5074.22     5869.47     72.69 o 
   2   2   3       39.20       53.98     25.93 o 
   3   2   3      119.34      151.99     19.39 o 
   4   2   3      950.14      803.47     49.13 o 
   5   2   3     1011.10      949.75     60.04 o 
   6   2   3     4836.76     4766.74    151.14 o 
   7   2   3      144.52      107.09     32.19 o 
   8   2   3     2882.67     2070.13     93.83 o 
   9   2   3      911.89      658.46     54.77 o 
  10   2   3       19.87       12.70     27.76 o 
 -10   3   3      434.74      531.50     89.12 o 
  -9   3   3       94.65       84.04     48.56 o 
  -8   3   3     1669.61     1495.87     97.59 o 
  -7   3   3      210.92      244.39     48.28 o 
  -6   3   3       17.90       29.55     28.98 o 
  -5   3   3        3.36        1.98     21.27 o 
  -4   3   3     4324.80     4542.28     76.56 o 
  -3   3   3      432.46      418.76     35.62 o 
  -2   3   3     2675.84     2415.51     78.86 o 
  -1   3   3      158.56      138.84      9.64 o 
   0   3   3    10409.69    11250.08    234.66 o 
   1   3   3       66.89       43.68      9.60 o 
   2   3   3    10540.47    10844.02    161.74 o 
   3   3   3       58.33       32.88     11.95 o 
   4   3   3      196.02      270.37     36.14 o 
   5   3   3       46.28       20.61     23.90 o 
   6   3   3        6.87      -16.94     20.33 o 
   7   3   3      859.81      890.71     69.45 o 
   8   3   3      366.29      390.07     61.55 o 
   9   3   3      499.69      301.05     44.89 o 
  10   3   3      129.26      141.63     36.51 o 
  11   3   3      268.89      190.00     41.50 o 
 -10   4   3       25.39      -27.95     51.01 o 
  -9   4   3     1677.03     1752.23    119.24 o 
  -8   4   3        1.57        2.73     33.88 o 
  -7   4   3      635.85      675.49     67.19 o 
  -6   4   3        9.88      -10.63     23.62 o 
  -5   4   3        3.76      -21.08     20.33 o 
  -4   4   3      690.62      697.67     24.47 o 
  -3   4   3     2360.35     3188.75    115.14 o 
  -2   4   3       15.70       15.79      6.94 o 
  -1   4   3     2870.11     2786.36     51.99 o 
   0   4   3     2598.02     2344.27     49.66 o 
   1   4   3     4783.41     5085.84    176.41 o 
   2   4   3     1468.19     1529.37     41.93 o 
   3   4   3     1101.04     1042.31     22.51 o 
   4   4   3       40.14       41.20      9.16 o 
   5   4   3     7402.10     7743.05    207.89 o 
   6   4   3      636.80      627.59     58.16 o 
   7   4   3     5327.37     5710.57    187.28 o 
   8   4   3       85.15       18.73     35.20 o 
   9   4   3     1537.48     1663.01    105.12 o 
  11   4   3      117.34       89.21     27.86 o 
  -9   5   3       99.52       76.13     51.29 o 
  -8   5   3       76.90       59.66     47.43 o 
  -7   5   3        0.72      -27.20     30.40 o 
  -6   5   3     2350.11     2607.02    123.10 o 
  -5   5   3        4.90      -26.07     21.83 o 
  -4   5   3     6163.36     6372.25    188.97 o 
  -3   5   3      191.88      183.87     17.88 o 
  -2   5   3    10484.97    10862.53    158.55 o 
  -1   5   3     1023.68      907.50     28.47 o 
   0   5   3     1651.86     1999.76     62.16 o 
   1   5   3     1212.67     1142.07     36.42 o 
   2   5   3      767.84      822.90     31.74 o 
   3   5   3      846.90      860.16     41.46 o 
   4   5   3      701.80      702.70     21.48 o 
   5   5   3       16.93        6.75      9.29 o 
   6   5   3      515.65      534.85     31.56 o 
   7   5   3        3.59       -6.91     16.37 o 
   8   5   3      105.33       87.61     42.35 o 
   9   5   3      860.27      881.58     85.36 o 
  10   5   3      189.53      218.61     63.90 o 
  11   5   3      184.42      217.95     68.51 o 
  -9   6   3       74.47       83.38     58.63 o 
  -8   6   3      756.83      792.74     98.44 o 
  -7   6   3        0.30      -44.18     29.46 o 
  -6   6   3       99.99      143.98     48.18 o 
  -5   6   3        4.19       16.47     30.49 o 
  -4   6   3        0.18      -24.66     22.40 o 
  -3   6   3      907.21      919.93     34.27 o 
  -2   6   3        0.11        1.34     10.32 o 
  -1   6   3       85.95       35.10     11.95 o 
   0   6   3       30.55       44.20     16.66 o 
   1   6   3     1034.91      926.87     35.15 o 
   2   6   3       22.53       14.27     10.51 o 
   3   6   3     2979.27     2739.60     66.79 o 
   4   6   3        0.59       -1.68      7.37 o 
   5   6   3     2403.39     2419.22     60.74 o 
   6   6   3     1940.47     2072.44     67.66 o 
   7   6   3     2363.02     2434.05    120.27 o 
   8   6   3     1083.68     1035.68     86.49 o 
   9   6   3       88.07       18.73     42.91 o 
  10   6   3      633.23      862.57    106.33 o 
  11   6   3       27.40      -31.24     43.20 o 
  -8   7   3      953.93      918.57     94.02 o 
  -7   7   3       95.67       86.95     50.35 o 
  -6   7   3      484.43      485.12     71.71 o 
  -5   7   3       91.61      109.44     43.29 o 
  -4   7   3       91.22       80.37     35.48 o 
  -3   7   3      178.96      208.10     22.96 o 
  -2   7   3      305.78      286.12     22.62 o 
  -1   7   3       22.76        1.39     11.71 o 
   0   7   3     2310.87     2157.93     55.62 o 
   1   7   3      100.47       95.19     25.97 o 
   2   7   3     4799.81     4504.77    198.19 o 
   3   7   3        3.42       -8.89     10.48 o 
   4   7   3     2502.37     2578.43     69.30 o 
   5   7   3        8.67        2.89      9.59 o 
   6   7   3      380.21      392.85     34.25 o 
   7   7   3       45.37       39.34     35.20 o 
   8   7   3      344.90      233.76     57.12 o 
   9   7   3      185.37      213.24     67.10 o 
  10   7   3      558.35      761.03    100.79 o 
  11   7   3       93.13      108.03     66.44 o 
  -8   8   3       18.69      -64.79     43.20 o 
  -7   8   3     1558.19     1458.23    112.46 o 
  -6   8   3       18.34       -2.64     40.18 o 
  -5   8   3      146.23       85.45     44.32 o 
  -4   8   3      140.52       97.69     42.44 o 
  -3   8   3        8.22      -27.01     22.12 o 
  -2   8   3      134.63      149.25     22.34 o 
  -1   8   3     5207.34     5409.38    111.28 o 
   0   8   3       23.26        7.35     14.37 o 
   1   8   3     3427.87     3670.51     88.27 o 
   2   8   3       37.07       -2.75     12.66 o 
   3   8   3      365.72      429.24     34.59 o 
   4   8   3      262.76      291.52     27.26 o 
   5   8   3      603.28      616.88     37.17 o 
   6   8   3     1869.63     1844.34     89.78 o 
   7   8   3     1849.75     1979.12    113.21 o 
   8   8   3      280.25      228.21     60.61 o 
   9   8   3      708.01      765.64    100.51 o 
  10   8   3        4.23      -64.65     48.28 o 
  11   8   3      368.19      468.46     89.97 o 
  -7   9   3       25.87      -12.99     48.94 o 
  -6   9   3      697.72      515.33     83.76 o 
  -5   9   3        1.81      -26.16     30.30 o 
  -4   9   3     1737.24     2005.38    114.06 o 
  -3   9   3      144.72       76.88     36.51 o 
  -2   9   3     2079.91     2143.30     70.63 o 
  -1   9   3      113.59      107.62     23.76 o 
   0   9   3      875.39      753.08     38.01 o 
   1   9   3       49.10       50.71     18.95 o 
   2   9   3      320.85      342.62     54.86 o 
   3   9   3       18.99        2.92     13.95 o 
   4   9   3      665.17      601.41     38.42 o 
   5   9   3       14.01       19.30     17.76 o 
   6   9   3      520.88      471.84     38.46 o 
   7   9   3      247.34      198.28     53.36 o 
   8   9   3      467.65      469.49     77.92 o 
   9   9   3       15.14       41.22     46.77 o 
  10   9   3       11.12      -26.63     51.67 o 
  11   9   3      357.63      417.36     93.73 o 
  -6  10   3      225.70      232.63     64.18 o 
  -5  10   3       77.88       25.41     46.49 o 
  -4  10   3        1.47      -51.81     34.54 o 
  -3  10   3      263.93      391.76     62.68 o 
  -2  10   3        0.15      -13.18     28.04 o 
  -1  10   3       67.35       70.38     21.69 o 
   0  10   3       12.62        9.64     17.65 o 
   1  10   3       10.60      -13.74     15.09 o 
   2  10   3        0.83      -17.99     14.37 o 
   3  10   3       55.58       34.22     18.67 o 
   4  10   3       91.88       57.63     20.26 o 
   5  10   3     3259.85     3150.66     92.70 o 
   6  10   3        0.63      -10.92     27.29 o 
   7  10   3     3862.80     3755.73    163.00 o 
   8  10   3       49.43       40.84     44.04 o 
   9  10   3      178.87      243.26     68.98 o 
  10  10   3      201.21      219.08     74.63 o 
  11  10   3       20.05       -7.53     55.15 o 
  -6  11   3      262.71      211.64     70.02 o 
  -5  11   3       98.57        7.25     46.02 o 
  -4  11   3      424.77      464.98     76.89 o 
  -3  11   3       82.14      121.86     48.37 o 
  -2  11   3     1523.98     1668.37    101.45 o 
  -1  11   3       14.07       -6.90     21.09 o 
   0  11   3      138.14      106.41     26.23 o 
   1  11   3       18.06        9.48     19.71 o 
   2  11   3      753.01      714.56     42.46 o 
   3  11   3       16.72      -24.69     16.46 o 
   4  11   3       67.39       18.30     20.70 o 
   5  11   3        1.39      -11.67     28.80 o 
   6  11   3      438.89      429.12     68.23 o 
   7  11   3      139.98      146.52     53.64 o 
   8  11   3        3.38      -21.83     44.14 o 
   9  11   3        0.89       28.04     47.52 o 
  10  11   3       63.24       57.22     59.10 o 
  -5  12   3      109.32       93.16     62.86 o 
  -4  12   3        5.64       11.29     44.51 o 
  -3  12   3       68.46        8.94     40.75 o 
  -2  12   3      253.12      255.22     59.19 o 
  -1  12   3      389.99      463.75     65.59 o 
   0  12   3       12.70       -5.50     23.20 o 
   1  12   3     1828.65     1874.22    202.99 o 
   2  12   3        0.94       -5.44     19.56 o 
   3  12   3      740.62      860.77    118.45 o 
   4  12   3        0.19       11.95     35.85 o 
   5  12   3      136.02      154.05     49.41 o 
   6  12   3      702.59      812.50     95.05 o 
   7  12   3       19.40        2.26     41.78 o 
   8  12   3      291.32      354.77     78.21 o 
   9  12   3      125.71       95.05     56.28 o 
  10  12   3       58.54       68.98     68.89 o 
  -4  13   3      330.63      300.58     75.38 o 
  -3  13   3       59.65       31.71     48.46 o 
  -2  13   3      423.11      395.81     71.99 o 
  -1  13   3        1.21       -1.04     36.23 o 
   0  13   3      150.87      143.88     45.27 o 
   1  13   3        2.66      -11.61     23.90 o 
   2  13   3      988.75      927.01    112.01 o 
   3  13   3        1.71      -53.36     35.57 o 
   4  13   3      753.26      817.12     78.68 o 
   5  13   3       16.63      -26.73     37.55 o 
   6  13   3       84.64      135.60     54.58 o 
   7  13   3       56.51       60.98     56.46 o 
   8  13   3      193.95      149.81     61.45 o 
   9  13   3        0.40      -15.25     52.14 o 
  -2  14   3        0.31      -31.06     43.29 o 
  -1  14   3       19.25       14.40     41.88 o 
   0  14   3        2.31      -39.24     35.57 o 
   1  14   3       12.02       24.94     44.70 o 
   2  14   3        7.52      -15.53     36.80 o 
   3  14   3        0.55      -61.27     40.84 o 
   4  14   3       46.79       77.82     51.48 o 
   5  14   3      195.61      211.64     65.88 o 
   6  14   3       13.60       27.20     56.18 o 
   7  14   3     1278.22     1364.40    112.84 o 
   8  14   3      103.90      164.68     66.82 o 
  -1  15   3       17.39      -32.00     41.22 o 
   2  15   3        1.23      -33.69     43.29 o 
   3  15   3       21.72      -48.94     49.60 o 
   4  15   3       32.03       45.17     53.36 o 
   5  15   3        0.14      -18.07     51.48 o 
   6  15   3        4.69      -39.62     44.98 o 
   7  15   3       17.18       -7.34     53.45 o 
   2  16   3       12.10      -18.63     47.34 o 
   3  16   3      347.84      449.92     83.10 o 
   4  16   3        0.10      -18.63     51.10 o 
   5  16   3      176.33      219.27     75.38 o 
  -6 -13   4       10.16      -19.86     53.74 o 
  -5 -13   4        0.30      -54.49     46.30 o 
  -4 -13   4       44.83       49.03     46.96 o 
  -3 -13   4      191.51      186.23     61.36 o 
  -2 -13   4       76.77       47.43     46.68 o 
  -1 -13   4     1042.68     1107.48     96.84 o 
   0 -13   4      163.05       96.74     56.65 o 
  -8 -12   4      684.15      716.24    111.98 o 
  -7 -12   4        0.01      -25.57     26.77 o 
  -6 -12   4        1.04       -9.98     46.02 o 
  -5 -12   4       15.74       -8.66     41.69 o 
  -4 -12   4        2.59       -3.67     42.35 o 
  -3 -12   4       61.90       95.90     52.51 o 
  -2 -12   4       11.93       26.91     44.89 o 
  -1 -12   4       13.98       -2.73     41.41 o 
   0 -12   4        0.22       29.46     46.68 o 
   1 -12   4       65.92       13.64     48.37 o 
   2 -12   4       80.61       40.65     45.17 o 
  -9 -11   4        1.85       -5.93     55.24 o 
  -8 -11   4        0.44        3.41     28.72 o 
  -7 -11   4      366.95      406.39     49.58 o 
  -6 -11   4       53.46       10.86     27.30 o 
  -5 -11   4      500.83      639.63     83.85 o 
  -4 -11   4        4.61      -24.84     34.16 o 
  -3 -11   4      531.97      369.27     64.75 o 
  -2 -11   4       90.11       81.97     43.10 o 
  -1 -11   4      517.97      519.65     72.09 o 
   0 -11   4      359.13      442.67     68.32 o 
   1 -11   4      474.73      546.00     71.71 o 
   2 -11   4       66.51       41.59     43.19 o 
   3 -11   4        0.18      -26.82     43.29 o 
  -9 -10   4        0.15      -12.22     29.34 o 
  -8 -10   4      193.45      169.40     46.91 o 
  -7 -10   4       14.91      -16.01     23.15 o 
  -6 -10   4       28.05       46.11     28.31 o 
  -5 -10   4        0.34      -29.24     19.49 o 
  -4 -10   4      431.23      532.63     71.15 o 
  -3 -10   4        0.72       16.28     32.65 o 
  -2 -10   4      467.85      422.35     63.15 o 
  -1 -10   4       10.55       -6.21     30.96 o 
   0 -10   4       42.63      -12.42     32.56 o 
   1 -10   4        5.30      -21.65     31.24 o 
   2 -10   4      110.60       87.13     30.01 o 
   3 -10   4       15.70      -11.82     25.74 o 
   4 -10   4      676.65      776.70     63.29 o 
   5 -10   4      105.11       84.13     63.43 o 
 -10  -9   4        0.69      -22.30     60.79 o 
  -9  -9   4        3.54        5.52     42.35 o 
  -8  -9   4        0.69      -16.18     24.29 o 
  -7  -9   4      144.95      155.91     47.95 o 
  -6  -9   4       20.96       28.81     24.03 o 
  -5  -9   4      432.21      501.00     42.04 o 
  -4  -9   4      120.35      100.71     25.70 o 
  -3  -9   4       80.46       40.84     32.56 o 
  -2  -9   4      244.38      229.43     44.89 o 
  -1  -9   4      507.11      534.51     65.03 o 
   0  -9   4      346.04      374.07     53.08 o 
   1  -9   4     2257.23     2321.76     74.26 o 
   2  -9   4      825.64      715.58     45.03 o 
   3  -9   4        7.38       -7.91     29.88 o 
   4  -9   4        1.37       -9.51     26.52 o 
   5  -9   4      118.09      137.61     58.86 o 
 -10  -8   4      862.64      949.43     68.02 o 
  -9  -8   4       29.94       41.42     31.41 o 
  -8  -8   4      735.42      758.41     55.43 o 
  -7  -8   4       16.86       35.89     24.64 o 
  -6  -8   4     2707.48     2664.18    121.59 o 
  -5  -8   4        3.26       -8.40     19.88 o 
  -4  -8   4      840.73      880.26     46.67 o 
  -3  -8   4       87.08       69.92     32.56 o 
  -2  -8   4       23.11       15.81     25.03 o 
  -1  -8   4      102.57       68.41     31.24 o 
   0  -8   4      103.31       99.70     23.24 o 
   1  -8   4        3.19        6.44     23.43 o 
   2  -8   4        7.39      -15.39     19.89 o 
   3  -8   4      415.33      416.68     40.45 o 
   4  -8   4        1.56       -6.36     23.08 o 
   5  -8   4     1120.76     1210.38     71.57 o 
   6  -8   4        3.26      -23.15     50.63 o 
 -10  -7   4       56.57       55.10     35.71 o 
  -9  -7   4       10.27       11.05     29.21 o 
  -8  -7   4       77.10       61.93     30.34 o 
  -7  -7   4      320.45      306.17     40.09 o 
  -6  -7   4       49.61       20.70     28.98 o 
  -5  -7   4     1391.03     1480.29     58.15 o 
  -4  -7   4      176.99      173.83     27.42 o 
  -3  -7   4     1797.29     1539.98     54.93 o 
  -2  -7   4        2.49       -8.56     20.33 o 
  -1  -7   4     1940.78     1893.37     54.15 o 
   0  -7   4      136.59      106.22     21.59 o 
   1  -7   4     3280.99     3367.36     83.12 o 
   2  -7   4      790.13      801.28     40.77 o 
   3  -7   4      934.77      928.63     47.06 o 
   4  -7   4        1.89      -14.74     29.97 o 
   5  -7   4       81.02       74.37     29.56 o 
   6  -7   4      243.59      231.78     40.93 o 
   7  -7   4      230.52      150.57     81.03 o 
 -11  -6   4        1.35       -2.54     46.49 o 
 -10  -6   4      453.35      605.10     83.00 o 
  -9  -6   4       77.52       38.25     40.94 o 
  -8  -6   4      464.34      616.28    108.97 o 
  -7  -6   4        0.01      -15.18     20.55 o 
  -6  -6   4       61.82       70.14     23.11 o 
  -5  -6   4       13.59       12.27     17.98 o 
  -4  -6   4        9.72       -2.61     13.83 o 
  -3  -6   4        3.23       -0.55     14.69 o 
  -2  -6   4     4426.62     4648.83     72.13 o 
  -1  -6   4       49.38       52.04     14.55 o 
   0  -6   4        4.64      -18.45     12.30 o 
   1  -6   4       26.53        5.70     16.10 o 
   2  -6   4       26.40      -14.02     21.17 o 
   3  -6   4       56.02       57.22     28.14 o 
   4  -6   4        5.14      -17.84     16.40 o 
   5  -6   4       17.78       15.03     21.85 o 
   6  -6   4      778.34      777.54     67.61 o 
   7  -6   4       42.78       -9.41     59.66 o 
   8  -6   4      325.16      341.88     97.97 o 
 -11  -5   4      297.48      396.75     73.31 o 
 -10  -5   4       58.18      102.86     49.97 o 
  -9  -5   4      597.44      626.71     55.74 o 
  -8  -5   4       26.75       42.86     26.30 o 
  -7  -5   4      116.02       79.57     24.98 o 
  -6  -5   4       38.70       44.41     20.88 o 
  -5  -5   4     2544.87     2614.69     76.21 o 
  -4  -5   4       73.71      120.31     23.23 o 
  -3  -5   4     9403.10    10001.19    166.52 o 
  -2  -5   4       37.60       21.63      7.95 o 
  -1  -5   4      465.89      523.97     38.21 o 
   0  -5   4       41.82       35.57     17.60 o 
   1  -5   4      357.66      326.35     32.37 o 
   2  -5   4     3844.74     3516.88    106.91 o 
   3  -5   4     1260.72     1280.55     62.87 o 
   4  -5   4     1129.65     1144.28     62.39 o 
   5  -5   4        3.79      -16.56     20.42 o 
   6  -5   4       95.56       63.99     33.12 o 
   7  -5   4      242.64      250.69     42.84 o 
   8  -5   4       83.15       55.24     68.41 o 
 -11  -4   4       20.63       17.22     42.63 o 
 -10  -4   4      154.35      213.34     55.81 o 
  -9  -4   4        0.52      -36.61     28.61 o 
  -8  -4   4     2770.83     2837.18    100.09 o 
  -7  -4   4        9.61       -0.88     18.35 o 
  -6  -4   4     1785.01     1685.75     62.75 o 
  -5  -4   4      236.60      266.23     30.85 o 
  -4  -4   4     6097.66     6388.07    122.57 o 
  -3  -4   4        1.68       -2.02     14.26 o 
  -2  -4   4     6257.19     6564.06    115.23 o 
  -1  -4   4       59.66       38.58     12.51 o 
   0  -4   4        8.23       -5.93     12.14 o 
   1  -4   4      446.59      455.38     34.54 o 
   2  -4   4       46.66       -1.69     16.19 o 
   3  -4   4       10.69        3.95     18.73 o 
   4  -4   4      342.49      343.01     35.67 o 
   5  -4   4      377.55      421.87     49.50 o 
   6  -4   4        5.02      -23.72     25.22 o 
   7  -4   4      796.05      962.36     72.18 o 
   9  -4   4      747.87     1104.66    147.47 o 
 -11  -3   4       67.44       70.20     49.69 o 
 -10  -3   4       31.14       48.37     43.48 o 
  -9  -3   4       47.51        6.31     35.38 o 
  -8  -3   4      304.49      258.15     36.12 o 
  -7  -3   4        4.83       -7.26     17.28 o 
  -6  -3   4        5.08      -19.76     15.17 o 
  -5  -3   4      911.63      928.11     28.08 o 
  -4  -3   4      539.90      556.89     19.66 o 
  -3  -3   4      282.98      311.13     22.29 o 
  -2  -3   4      567.38      564.20     26.35 o 
  -1  -3   4     2286.54     2171.86     51.15 o 
   0  -3   4       25.71       20.42     13.64 o 
   1  -3   4     3630.08     3061.95     87.62 o 
   2  -3   4       37.01       36.42     17.13 o 
   3  -3   4    10365.73     9810.64    216.08 o 
   4  -3   4      735.93      648.95     44.14 o 
   5  -3   4     1118.86     1157.27     64.18 o 
   6  -3   4      303.01      367.38     49.22 o 
   7  -3   4      508.13      423.38     56.09 o 
   8  -3   4      541.09      737.41     69.83 o 
 -11  -2   4       25.60       62.58     53.92 o 
 -10  -2   4     1232.29     1077.27     94.30 o 
  -9  -2   4      256.78      223.41     58.82 o 
  -8  -2   4     2533.37     2403.94    124.88 o 
  -7  -2   4       33.49       11.64     13.73 o 
  -6  -2   4     3620.41     3630.05     69.71 o 
  -5  -2   4        0.04      -10.12      8.23 o 
  -4  -2   4      417.65      377.23     22.51 o 
  -3  -2   4        4.03        1.06      5.97 o 
  -2  -2   4     1028.61     1010.66     22.60 o 
  -1  -2   4     2679.77     2599.62     63.10 o 
   0  -2   4     1602.91     1623.88     39.96 o 
   1  -2   4      608.74      552.02     32.00 o 
   2  -2   4     5936.30     6788.59    155.28 o 
   3  -2   4       43.14       50.53     19.67 o 
   4  -2   4      400.37      372.75     34.82 o 
   5  -2   4      929.55     1011.87     59.95 o 
   6  -2   4      483.43      444.84     53.74 o 
   7  -2   4       11.86        0.94     29.55 o 
   8  -2   4      890.62     1071.81     76.51 o 
 -11  -1   4      152.13      161.20     59.57 o 
 -10  -1   4      170.15      109.91     50.91 o 
  -9  -1   4      436.72      434.49     74.06 o 
  -8  -1   4       42.24       25.80     20.48 o 
  -7  -1   4     1314.33     1217.55     40.64 o 
  -6  -1   4       21.68        4.06     12.42 o 
  -5  -1   4     1329.58     1320.90     36.32 o 
  -4  -1   4       64.77       79.05     15.70 o 
  -3  -1   4     5656.46     6037.34     83.40 o 
  -2  -1   4       29.31       17.85      5.90 o 
  -1  -1   4     4106.00     4265.59     58.62 o 
   0  -1   4       64.17       60.07      7.93 o 
   1  -1   4      291.51      341.98     24.28 o 
   2  -1   4     1362.47     1144.84     48.94 o 
   3  -1   4     2470.31     2305.50     78.68 o 
   4  -1   4     5887.76     5929.37    154.06 o 
   5  -1   4       76.05       63.14     26.35 o 
   6  -1   4     2187.93     2308.60     96.84 o 
   7  -1   4     1051.53     1067.20     71.34 o 
   8  -1   4      252.15      303.49     54.68 o 
   9  -1   4      230.72      241.66     54.96 o 
  -9   0   4       47.14       72.93     37.36 o 
  -8   0   4      258.76      298.69     47.15 o 
  -7   0   4      179.40      134.19     34.82 o 
  -6   0   4     1568.63     1596.00     49.00 o 
  -5   0   4      499.19      498.16     46.49 o 
  -4   0   4     1682.94     1727.86     43.55 o 
  -3   0   4        6.13        0.01      6.56 o 
  -2   0   4     7305.61     7949.26    162.68 o 
  -1   0   4      810.66      839.82     19.60 o 
   0   0   4     4886.37     5179.10     71.10 o 
   1   0   4       21.23        9.54      7.62 o 
   2   0   4      811.91      862.38     40.84 o 
   3   0   4     3999.31     4549.92    120.65 o 
   4   0   4      696.69      661.94     45.17 o 
   5   0   4      915.79      945.99     57.22 o 
   6   0   4     1847.27     2065.33     90.72 o 
   7   0   4      541.69      581.00     52.23 o 
   8   0   4      120.13      115.09     39.34 o 
   9   0   4      660.22      692.52     73.59 o 
 -10   1   4       15.33      -14.49     35.76 o 
  -9   1   4      204.37      301.99     56.18 o 
  -8   1   4      241.35      327.76     53.83 o 
  -7   1   4       30.51        3.95     23.15 o 
  -6   1   4       88.42       53.09     28.28 o 
  -5   1   4     2136.38     2120.52     55.90 o 
  -4   1   4     1046.45     1009.77     31.04 o 
  -3   1   4     2112.35     2062.32     68.79 o 
  -2   1   4       55.48       51.71      7.38 o 
  -1   1   4       41.71       56.31      6.81 o 
   0   1   4       36.83       35.63      6.51 o 
   1   1   4     3177.27     3126.57     46.74 o 
   2   1   4        5.60       -6.86      7.05 o 
   3   1   4     8623.29     8814.40    209.30 o 
   4   1   4       20.94      116.12     29.46 o 
   5   1   4     3390.70     3549.53    125.54 o 
   6   1   4        4.76       -8.09     21.36 o 
   7   1   4      869.40      746.06     61.17 o 
   8   1   4      741.37      705.42     58.35 o 
   9   1   4       26.05       -4.14     26.35 o 
  10   1   4      197.19      275.17     49.97 o 
 -10   2   4      465.98      574.98     82.63 o 
  -9   2   4       44.50       29.55     35.76 o 
  -8   2   4     2842.78     2924.36    130.25 o 
  -7   2   4       21.53       -2.82     23.43 o 
  -6   2   4     5510.26     5477.37    167.14 o 
  -5   2   4      236.79      242.71     19.70 o 
  -4   2   4    11200.67    11878.61    267.93 o 
  -3   2   4       78.44       54.49     18.35 o 
  -2   2   4      577.91      618.18     35.29 o 
  -1   2   4      765.57      799.58     20.82 o 
   0   2   4     6360.28     7216.19    113.59 o 
   1   2   4      288.13      292.68     12.78 o 
   2   2   4     1598.77     1794.50     47.38 o 
   3   2   4      752.69      801.31     33.76 o 
   4   2   4     2100.57     2226.44     89.22 o 
   5   2   4       14.26       41.50     23.43 o 
   6   2   4      219.62      250.70     45.08 o 
   7   2   4     1587.60     1266.90     74.72 o 
   8   2   4      635.40      434.30     47.05 o 
   9   2   4      180.92      135.13     39.62 o 
 -10   3   4      319.55      305.38     72.56 o 
  -9   3   4       14.35      -21.36     34.91 o 
  -8   3   4       12.99       -8.28     32.18 o 
  -7   3   4       64.88       96.37     35.48 o 
  -6   3   4       18.97      -19.48     21.46 o 
  -5   3   4     1952.32     2188.52     95.14 o 
  -4   3   4       44.27       47.24     21.93 o 
  -3   3   4     3746.99     3450.90    107.10 o 
  -2   3   4      212.24      209.29     27.01 o 
  -1   3   4     1160.38      969.03     24.55 o 
   0   3   4        2.35       -2.82      5.99 o 
   1   3   4     6537.47     6317.46     95.90 o 
   2   3   4      605.48      669.48     46.25 o 
   3   3   4     8871.62     9189.54    151.35 o 
   4   3   4     3034.81     3099.88    107.76 o 
   5   3   4     3210.50     2902.43    110.86 o 
   6   3   4     1471.57     1490.60     82.72 o 
   8   3   4      572.07      465.54     44.70 o 
   9   3   4       57.91       49.69     28.80 o 
  10   3   4      354.16      262.27     46.30 o 
  11   3   4       54.60       14.12     27.76 o 
 -10   4   4      306.88      312.34     74.44 o 
  -9   4   4       23.38       35.48     44.79 o 
  -8   4   4      129.45      124.12     48.18 o 
  -7   4   4       95.29      100.04     42.82 o 
  -6   4   4      251.43      264.16     47.05 o 
  -5   4   4      559.21      609.99     53.45 o 
  -4   4   4      124.78      139.18     32.56 o 
  -3   4   4      210.55      201.29     33.22 o 
  -2   4   4     3620.95     3234.26    101.64 o 
  -1   4   4       44.85       49.85      9.01 o 
   0   4   4     6781.15     6626.61    107.02 o 
   1   4   4      309.73      311.20     22.58 o 
   2   4   4     3298.99     3481.97     72.43 o 
   3   4   4     3326.10     3353.83     75.21 o 
   4   4   4     2885.72     3336.60     80.30 o 
   5   4   4      473.35      594.93     51.67 o 
   6   4   4       77.75       26.73     29.55 o 
   7   4   4      105.65       86.67     35.67 o 
   8   4   4     3099.91     3408.37    148.69 o 
  10   4   4      328.65      253.80     43.10 o 
  11   4   4      367.48      177.29     37.55 o 
  -9   5   4      759.27      823.52     87.71 o 
  -8   5   4        5.90      -48.70     32.47 o 
  -7   5   4      294.23      231.50     54.68 o 
  -6   5   4       68.12       79.24     38.30 o 
  -5   5   4       92.25       90.72     32.47 o 
  -4   5   4      214.40      262.74     44.04 o 
  -3   5   4     8475.40     8467.06    127.43 o 
  -2   5   4       38.02       20.55      9.42 o 
  -1   5   4     4070.77     4259.44     75.91 o 
   0   5   4      853.15      877.78     31.08 o 
   1   5   4      926.59      990.26     38.96 o 
   2   5   4     1077.44      959.26     55.31 o 
   3   5   4     2142.07     2257.98     60.04 o 
   4   5   4     5624.61     5668.77     81.26 o 
   5   5   4     2543.26     2473.83     50.04 o 
   6   5   4      378.88      414.91     57.12 o 
   7   5   4     1465.07     1414.84     90.63 o 
   8   5   4       32.82      -10.73     37.55 o 
   9   5   4      643.72      751.33     94.11 o 
  10   5   4       54.80       57.69     52.70 o 
  11   5   4       98.36       38.21     22.96 o 
  -9   6   4       32.03      -10.35     47.24 o 
  -8   6   4     1940.80     1965.48    125.92 o 
  -7   6   4        1.23      -23.90     32.56 o 
  -6   6   4     2236.72     2442.52    122.91 o 
  -5   6   4      122.23      107.75     39.43 o 
  -4   6   4     1948.31     1921.15     95.24 o 
  -3   6   4       52.20       43.10     26.26 o 
  -2   6   4     3586.55     3472.49     67.64 o 
  -1   6   4       72.83       53.61     12.77 o 
   0   6   4      148.44      172.18     18.22 o 
   1   6   4       27.22       20.07     11.91 o 
   2   6   4      219.27      165.27     20.62 o 
   3   6   4      230.52      194.85     22.18 o 
   4   6   4     2478.71     2427.22    108.27 o 
   5   6   4     1262.99     1344.35     32.87 o 
   6   6   4       57.40       29.27     29.27 o 
   7   6   4       98.04      141.91     42.26 o 
   8   6   4      181.09      123.46     50.91 o 
   9   6   4      770.47      999.07     94.11 o 
  10   6   4       10.86       25.69     49.97 o 
  11   6   4      415.84      505.73     94.58 o 
  -8   7   4      208.57      156.21     63.62 o 
  -7   7   4       17.37       -6.31     39.62 o 
  -6   7   4       73.01       45.92     40.28 o 
  -5   7   4      554.11      583.64     62.30 o 
  -4   7   4        2.92      -22.21     23.53 o 
  -3   7   4     2029.02     2065.99     97.87 o 
  -2   7   4       85.87       67.64     15.44 o 
  -1   7   4      162.67      152.75     18.50 o 
   0   7   4       92.01       92.40     16.75 o 
   1   7   4       94.10      109.79     24.94 o 
   2   7   4        0.11      -16.56     11.04 o 
   3   7   4    14191.24    14192.19    222.73 o 
   4   7   4      397.44      417.88     31.09 o 
   5   7   4    11070.19    11329.73    402.46 o 
   6   7   4      635.92      709.63     42.52 o 
   7   7   4      150.47      159.60     46.40 o 
   8   7   4      289.82      335.11     69.64 o 
   9   7   4       78.72        1.79     44.51 o 
  10   7   4      766.94      663.16     98.16 o 
  11   7   4        2.36      -30.87     51.01 o 
  -8   8   4      186.53      220.77     69.36 o 
  -7   8   4      104.78       81.87     53.55 o 
  -6   8   4      858.60      861.07     82.25 o 
  -5   8   4      135.29      180.87     50.73 o 
  -4   8   4     1680.64     1957.76    107.19 o 
  -3   8   4       15.73      -16.85     24.00 o 
  -2   8   4      905.08      955.59     65.50 o 
  -1   8   4       68.51       80.48     19.81 o 
   0   8   4     2473.03     2374.29     62.96 o 
   1   8   4       48.12        8.40     14.56 o 
   2   8   4        4.45       -8.57     13.08 o 
   3   8   4      222.44      225.26     27.87 o 
   4   8   4     2752.62     2817.95    130.39 o 
   5   8   4     1259.28     1367.37     55.27 o 
   6   8   4     1389.94     1386.53     61.64 o 
   7   8   4      112.00       70.86     42.54 o 
   8   8   4     1462.46     1646.35    111.61 o 
   9   8   4        4.61       34.07     43.29 o 
  10   8   4      522.25      476.93     86.58 o 
  11   8   4       84.66       30.21     60.98 o 
  -7   9   4       83.88       45.08     53.55 o 
  -6   9   4        1.99        0.94     45.45 o 
  -5   9   4      291.57      239.12     58.91 o 
  -4   9   4        3.22      -16.09     32.37 o 
  -3   9   4      235.73      242.32     51.67 o 
  -2   9   4        9.84      -28.52     22.77 o 
  -1   9   4     4482.50     4590.55     98.34 o 
   0   9   4        9.48       30.32     17.46 o 
   1   9   4      699.09      634.76     42.58 o 
   2   9   4       29.11       -1.94     14.33 o 
   3   9   4       86.38       42.54     19.26 o 
   4   9   4     3024.12     3162.40     85.45 o 
   5   9   4      148.47      125.30     24.85 o 
   6   9   4     1272.69     1266.50    102.63 o 
   7   9   4      730.60      797.05     49.15 o 
   8   9   4      131.05      100.89     54.21 o 
   9   9   4      427.82      535.17     84.04 o 
  10   9   4       41.50       75.10     64.93 o 
  11   9   4      180.96      183.03     79.15 o 
  -6  10   4      602.78      602.56     89.69 o 
  -5  10   4      145.63      206.84     60.42 o 
  -4  10   4      333.35      347.62     64.18 o 
  -3  10   4        8.88      -37.83     29.74 o 
  -2  10   4      565.12      553.43     58.82 o 
  -1  10   4       35.43        6.97     18.42 o 
   0  10   4     1767.43     1543.88     55.85 o 
   1  10   4       56.15       34.77     20.30 o 
   2  10   4     1439.55     1465.80    127.00 o 
   3  10   4       32.60        5.86     16.98 o 
   4  10   4      394.58      443.88    111.80 o 
   5  10   4      295.65      393.79     41.74 o 
   6  10   4      441.47      492.33     45.90 o 
   7  10   4      247.51      252.96     58.35 o 
   8  10   4      171.11      102.49     57.50 o 
   9  10   4       83.05      110.66     56.47 o 
  10  10   4        7.11       21.36     49.88 o 
  11  10   4      248.57      317.60     91.95 o 
  -6  11   4        0.67      -62.54     41.69 o 
  -5  11   4        7.00      -41.03     41.22 o 
  -4  11   4        6.84       38.77     45.92 o 
  -3  11   4      461.17      455.38     71.90 o 
  -2  11   4       12.28        3.95     35.20 o 
  -1  11   4       31.90      -11.95     28.42 o 
   0  11   4        0.12       13.15     20.71 o 
   1  11   4       82.49       83.65     24.70 o 
   2  11   4       35.18       34.59     24.66 o 
   3  11   4      718.63      781.76     45.41 o 
   4  11   4        2.21      -25.22     16.81 o 
   5  11   4     4326.52     4453.36    113.62 o 
   6  11   4       13.00      -25.41     33.31 o 
   7  11   4      734.28      793.87     89.78 o 
   8  11   4        5.12      -19.20     39.53 o 
   9  11   4      314.53      301.61     72.84 o 
  10  11   4       75.37       70.49     62.77 o 
  -5  12   4       31.79       38.11     55.24 o 
  -4  12   4     2287.64     2740.57    153.12 o 
  -3  12   4        5.38      -14.40     38.87 o 
  -2  12   4      250.35      264.63     58.63 o 
  -1  12   4        2.94        3.95     31.24 o 
   0  12   4       42.56       19.39     31.71 o 
   1  12   4       37.91       43.98     24.36 o 
   2  12   4      128.24       87.12     25.09 o 
   3  12   4       62.00       70.85     26.78 o 
   4  12   4       19.44       -9.01     29.31 o 
   5  12   4      121.54      133.25     50.82 o 
   6  12   4      238.99      277.90     60.61 o 
   7  12   4       22.67       -1.88     37.27 o 
   8  12   4      665.45      662.50     95.90 o 
   9  12   4      180.58      207.88     69.55 o 
  10  12   4       54.57       13.64     56.75 o 
  -4  13   4        3.51        7.25     53.64 o 
  -3  13   4       24.25       14.49     47.52 o 
  -2  13   4        6.83      -14.30     37.46 o 
  -1  13   4      928.06      995.96     84.23 o 
   0  13   4       33.21       17.88     34.72 o 
   1  13   4      834.18      848.76     51.39 o 
   2  13   4        0.88       -0.57     21.79 o 
   3  13   4      490.07      469.63     83.09 o 
   4  13   4      179.19      206.28     56.37 o 
   5  13   4      425.05      574.23     81.22 o 
   6  13   4      188.37      178.23     62.11 o 
   7  13   4       66.80       93.45     57.40 o 
   8  13   4       56.78       51.01     55.24 o 
   9  13   4        5.24       -2.92     53.83 o 
  -3  14   4       48.21       53.64     52.89 o 
  -2  14   4       79.18        3.39     41.50 o 
  -1  14   4        0.12       -4.89     44.32 o 
   0  14   4      138.30      101.26     48.37 o 
   1  14   4        3.34       -8.85     35.20 o 
   2  14   4     1272.82     1311.39     64.47 o 
   3  14   4       48.15       21.46     47.52 o 
   4  14   4      618.69      663.16     83.38 o 
   5  14   4       50.50       51.10     50.06 o 
   6  14   4       21.85      -12.52     48.94 o 
   7  14   4       63.22       66.91     62.86 o 
   8  14   4      155.38       82.15     53.55 o 
  -1  15   4       10.97       12.89     50.82 o 
   0  15   4       26.05        2.07     40.75 o 
   2  15   4        5.69      -14.40     48.09 o 
   3  15   4      152.08      110.00     57.12 o 
   4  15   4       61.64       45.83     53.36 o 
   5  15   4      304.16      364.56     74.25 o 
   6  15   4       68.09       45.26     55.33 o 
   7  15   4      260.38      348.28     83.29 o 
   3  16   4        1.25       34.44     55.15 o 
   4  16   4       29.61       22.87     55.52 o 
   5  16   4       39.61       93.54     59.00 o 
   6  16   4       35.32       84.22     64.37 o 
  -5 -13   5       11.74      -43.38     45.17 o 
  -4 -13   5       79.77       60.70     56.27 o 
  -3 -13   5        0.49      -39.43     48.37 o 
  -2 -13   5       24.55      -13.55     48.56 o 
  -1 -13   5       25.63       25.79     54.02 o 
  -7 -12   5       25.35        6.11     32.87 o 
  -6 -12   5       19.89       15.15     48.56 o 
  -5 -12   5       21.40       -8.75     44.98 o 
  -4 -12   5       51.40       17.50     45.45 o 
  -3 -12   5      200.13      154.33     54.96 o 
  -2 -12   5      170.22      181.53     59.57 o 
   0 -12   5      198.61      195.64     60.51 o 
   1 -12   5        5.10      -18.54     45.64 o 
  -8 -11   5      507.64      556.15     59.26 o 
  -7 -11   5       10.36        6.13     38.35 o 
  -6 -11   5      108.75      117.27     35.63 o 
  -5 -11   5       34.37       33.22     43.48 o 
  -4 -11   5       36.17       11.76     40.65 o 
  -3 -11   5        1.93      -40.66     33.03 o 
  -2 -11   5       57.01       44.51     44.51 o 
  -1 -11   5       17.92       39.52     40.09 o 
   0 -11   5        0.13      -28.42     38.77 o 
   1 -11   5       59.18       22.30     39.34 o 
   2 -11   5       39.76       29.64     43.76 o 
   3 -11   5      553.68      534.33     71.90 o 
  -9 -10   5       90.38       52.27     37.16 o 
  -8 -10   5       43.15       54.13     31.95 o 
  -7 -10   5      181.20      255.22     41.12 o 
  -6 -10   5        6.08      -16.35     25.79 o 
  -5 -10   5      436.27      431.92     47.12 o 
  -4 -10   5        5.06       -6.68     33.78 o 
  -3 -10   5      515.52      421.40     64.56 o 
  -2 -10   5       38.05       12.70     33.50 o 
  -1 -10   5     1076.17     1140.98     82.72 o 
   0 -10   5      436.90      511.18     69.36 o 
   1 -10   5      527.27      592.86     68.98 o 
   2 -10   5        1.18      -26.73     32.37 o 
   3 -10   5       16.31       10.45     33.12 o 
   4 -10   5       47.15        2.36     28.78 o 
  -9  -9   5        1.38      -29.73     30.03 o 
  -8  -9   5       50.03       23.05     30.20 o 
  -7  -9   5        1.50       -4.65     24.88 o 
  -6  -9   5      156.36      221.18     37.37 o 
  -5  -9   5       87.38       76.08     27.28 o 
  -4  -9   5     1060.11     1081.72     53.45 o 
  -3  -9   5       46.59       33.41     33.50 o 
  -2  -9   5       81.74       30.21     33.97 o 
  -1  -9   5        0.28      -40.37     26.92 o 
   0  -9   5      101.28      102.49     40.47 o 
   1  -9   5       27.28        1.88     28.51 o 
   2  -9   5       20.56      -14.48     21.36 o 
   3  -9   5       59.48       50.64     25.90 o 
   4  -9   5      216.11      246.10     40.92 o 
   5  -9   5        9.11      -44.40     29.60 o 
 -10  -8   5        2.78       13.14     42.77 o 
  -9  -8   5      135.97      150.29     56.60 o 
  -8  -8   5       26.11      -13.06     27.45 o 
  -7  -8   5      444.94      530.98     50.94 o 
  -6  -8   5        1.79        1.01     21.25 o 
  -5  -8   5      665.04      690.16     49.31 o 
  -4  -8   5       14.77       26.35     21.82 o 
  -3  -8   5      427.34      365.03     53.92 o 
  -2  -8   5      416.95      468.27     56.37 o 
  -1  -8   5      488.21      498.86     49.78 o 
   0  -8   5     1760.69     1795.71     87.52 o 
   1  -8   5      506.63      488.95     38.15 o 
   2  -8   5      169.14      185.02     52.14 o 
   3  -8   5        6.51      -30.01     20.00 o 
   4  -8   5      113.54       97.11     39.90 o 
   5  -8   5      131.02      132.06     56.75 o 
   6  -8   5       11.88      -46.62     31.08 o 
 -10  -7   5      603.13      714.73     90.82 o 
  -9  -7   5       68.14       82.15     36.59 o 
  -8  -7   5      628.89      609.26     59.99 o 
  -7  -7   5       60.79       23.55     25.93 o 
  -6  -7   5     1349.88     1390.58     61.73 o 
  -5  -7   5      113.82      151.73     24.25 o 
  -4  -7   5     1527.32     1584.94    101.92 o 
  -3  -7   5        0.25      -11.45     15.87 o 
  -2  -7   5       62.63       44.89     28.98 o 
  -1  -7   5      405.62      510.81     54.58 o 
   0  -7   5       32.80       -5.90     19.29 o 
   1  -7   5       12.50      -12.93     19.15 o 
   2  -7   5       23.15       12.83     29.88 o 
   3  -7   5      264.09      242.16     32.54 o 
   4  -7   5       69.74       55.78     26.37 o 
   5  -7   5      542.20      565.88     52.40 o 
   6  -7   5       17.87      -18.01     29.77 o 
   7  -7   5      650.42      907.08    133.72 o 
 -10  -6   5       12.98      -33.31     34.16 o 
  -9  -6   5        0.21      -38.22     25.48 o 
  -8  -6   5        0.79      -46.09     30.73 o 
  -7  -6   5       37.87        3.69     23.22 o 
  -6  -6   5        2.68      -16.47     19.50 o 
  -5  -6   5        2.95      -23.17     15.45 o 
  -4  -6   5        2.99       -8.89     16.01 o 
  -3  -6   5     1995.48     1922.29     60.98 o 
  -2  -6   5       47.27       46.44     18.78 o 
  -1  -6   5     3366.17     3092.12     70.16 o 
   0  -6   5       14.21       -5.08     17.50 o 
   1  -6   5     5968.21     5764.21    158.01 o 
   2  -6   5      377.05      381.97     44.98 o 
   3  -6   5      666.78      612.53     48.28 o 
   4  -6   5       49.52       44.23     29.36 o 
   5  -6   5      292.87      270.74     47.71 o 
   6  -6   5      262.41      280.82     42.49 o 
   7  -6   5       10.48       11.28     33.51 o 
 -11  -5   5       15.61       41.59     50.91 o 
 -10  -5   5      204.50      197.34     62.30 o 
  -9  -5   5        1.45      -18.54     30.87 o 
  -8  -5   5     1178.40     1192.32     62.44 o 
  -7  -5   5       35.73       45.70     24.72 o 
  -6  -5   5      143.64      113.92     28.44 o 
  -5  -5   5      131.68       88.49     34.02 o 
  -4  -5   5      712.97      776.91     40.57 o 
  -3  -5   5      275.03      275.97     48.79 o 
  -2  -5   5        5.08        3.92     13.84 o 
  -1  -5   5       71.62       58.82     21.93 o 
   0  -5   5     1298.16     1281.96     61.17 o 
   1  -5   5        4.21       -3.29     17.13 o 
   2  -5   5      791.12      752.37     49.22 o 
   3  -5   5      201.02      160.64     33.03 o 
   4  -5   5      262.22      268.30     40.09 o 
   5  -5   5        7.53       -6.49     25.79 o 
   6  -5   5      411.92      469.96     60.79 o 
   7  -5   5       30.75        1.79     35.95 o 
   8  -5   5      442.58      512.03    109.16 o 
 -11  -4   5       79.49       62.86     54.58 o 
 -10  -4   5       16.99       49.31     45.64 o 
  -9  -4   5      718.45      729.70     73.97 o 
  -8  -4   5       24.70       15.67     25.74 o 
  -7  -4   5     1330.17     1394.59    145.12 o 
  -6  -4   5        0.11       -6.67     17.75 o 
  -5  -4   5     1243.26     1201.67     51.77 o 
  -4  -4   5        1.28        1.38     13.93 o 
  -3  -4   5      808.29      787.48     36.39 o 
  -2  -4   5      238.04      247.04     67.85 o 
  -1  -4   5       18.02       10.03     12.40 o 
   0  -4   5     3903.67     3914.21    111.05 o 
   1  -4   5      857.03      812.22     46.21 o 
   2  -4   5     1956.35     1969.62     76.32 o 
   3  -4   5       57.11        2.64     20.70 o 
   4  -4   5      472.18      424.13     40.28 o 
   5  -4   5     1044.98      953.05     62.77 o 
   6  -4   5      146.15      175.22     41.97 o 
   7  -4   5      191.47      235.74     49.60 o 
   8  -4   5      231.22      317.88     59.76 o 
 -11  -3   5       59.14      118.38     54.11 o 
 -10  -3   5       94.99       98.91     50.35 o 
  -9  -3   5       58.46       45.08     44.61 o 
  -8  -3   5      908.64      954.18     79.71 o 
  -7  -3   5       56.57       45.27     24.09 o 
  -6  -3   5     2009.31     2013.45     69.47 o 
  -5  -3   5        9.27      -15.32     13.67 o 
  -4  -3   5     2021.83     1898.14     47.72 o 
  -3  -3   5      303.72      279.53     14.79 o 
  -2  -3   5     3005.34     3034.99     67.81 o 
  -1  -3   5       37.47       32.10     11.53 o 
   0  -3   5      110.91      117.63     22.21 o 
   1  -3   5     2136.06     2137.98     73.59 o 
   2  -3   5        3.78       19.67     16.84 o 
   3  -3   5     1164.77     1060.61     56.75 o 
   4  -3   5      966.59      787.94     53.92 o 
   5  -3   5      527.15      451.42     45.27 o 
   6  -3   5       14.87      -16.94     25.60 o 
   7  -3   5      762.54      734.96     62.87 o 
   8  -3   5        0.58      -13.08     35.95 o 
 -11  -2   5       15.84       29.93     51.57 o 
 -10  -2   5       40.61       36.32     43.29 o 
  -9  -2   5       25.33       16.47     38.39 o 
  -8  -2   5        4.35       12.23     34.25 o 
  -7  -2   5      943.53      984.59     58.27 o 
  -6  -2   5        0.42      -10.29     16.66 o 
  -5  -2   5      734.64      699.41     28.88 o 
  -4  -2   5      148.28      160.84     32.61 o 
  -3  -2   5      677.56      646.87     20.32 o 
  -2  -2   5       73.76       89.66     10.53 o 
  -1  -2   5     5913.89     5860.60     80.36 o 
   0  -2   5      879.19      857.34     51.52 o 
   1  -2   5    10981.94    11034.54    228.12 o 
   2  -2   5      870.10      796.13     44.04 o 
   3  -2   5     4687.22     4734.28    129.97 o 
   4  -2   5       57.30       72.46     25.97 o 
   5  -2   5     1500.88     1599.02     78.58 o 
   6  -2   5      966.11      917.15     64.75 o 
   7  -2   5       94.39      105.11     40.18 o 
   8  -2   5      401.63      455.00     62.87 o 
   9  -2   5       44.06       75.94     47.99 o 
 -11  -1   5        4.86       -0.19     47.90 o 
 -10  -1   5      714.94      759.14     84.98 o 
  -9  -1   5       42.12       22.30     37.64 o 
  -8  -1   5     2075.04     1934.89    116.79 o 
  -7  -1   5       79.72       96.50     23.59 o 
  -6  -1   5     4092.88     4192.46    100.59 o 
  -5  -1   5      160.94      138.45     25.14 o 
  -4  -1   5     1268.77     1291.25     34.04 o 
  -3  -1   5      183.85      185.58     14.79 o 
  -2  -1   5     2446.62     2669.17     74.63 o 
  -1  -1   5      171.01      192.24     12.24 o 
   0  -1   5     2154.02     2070.36     38.73 o 
   1  -1   5      555.53      441.45     30.02 o 
   2  -1   5      403.21      558.79     35.95 o 
   3  -1   5       17.28       -6.59     13.46 o 
   4  -1   5     1171.08     1263.42     63.52 o 
   5  -1   5     1992.54     2086.69     90.82 o 
   6  -1   5      857.05      873.49     61.83 o 
   7  -1   5     1005.14     1025.32     71.15 o 
   8  -1   5      609.66      658.27     63.99 o 
   9  -1   5       44.43       19.86     34.72 o 
 -11   0   5       22.81       -4.89     45.36 o 
 -10   0   5       13.20       -2.35     43.38 o 
  -8   0   5       10.54       19.67     26.73 o 
  -7   0   5     2220.45     2263.43     93.83 o 
  -6   0   5       58.52       61.22     15.18 o 
  -5   0   5     4092.21     3821.35     68.61 o 
  -4   0   5       25.38       19.02      8.78 o 
  -3   0   5      111.16      138.08     13.26 o 
  -2   0   5       64.92       51.87     16.84 o 
  -1   0   5     1687.97     1650.53     31.95 o 
   0   0   5     7008.41     7068.34     90.87 o 
   1   0   5     9067.18     9565.46    157.57 o 
   2   0   5     3441.58     3433.49     98.16 o 
   3   0   5      382.65      294.55     34.16 o 
   4   0   5      315.32      284.20     38.11 o 
   5   0   5      475.87      422.25     41.69 o 
   6   0   5     1531.62     1709.12     86.20 o 
   7   0   5      346.45      401.26     57.03 o 
   8   0   5      941.79      940.67     71.62 o 
   9   0   5       86.95      112.08     40.66 o 
  10   0   5      339.43      362.21     61.27 o 
  -9   1   5       29.79      -15.43     30.68 o 
  -8   1   5      194.57      147.18     39.43 o 
  -7   1   5       63.56       48.18     27.86 o 
  -6   1   5      956.54     1075.95     61.36 o 
  -5   1   5       45.63       43.85     13.17 o 
  -4   1   5     4920.25     4661.08     82.96 o 
  -3   1   5        0.32       -4.08      5.38 o 
  -2   1   5     1672.91     1637.09     40.80 o 
  -1   1   5     1387.19     1411.89     28.74 o 
   0   1   5     2363.27     2399.42     40.56 o 
   1   1   5      941.18      855.95     22.95 o 
   2   1   5      658.71      590.14     27.09 o 
   3   1   5       51.89       25.97     16.37 o 
   4   1   5      635.33      916.97     53.92 o 
   5   1   5      315.25      292.11     41.60 o 
   6   1   5     3472.10     3554.71    127.80 o 
   7   1   5      625.79      670.97     58.16 o 
   8   1   5      598.99      547.31     54.21 o 
   9   1   5      925.84      829.35     65.31 o 
  10   1   5       14.06      -40.28     32.56 o 
 -10   2   5        0.24      -17.22     36.70 o 
  -9   2   5      118.80      122.99     45.27 o 
  -8   2   5       29.57       -9.60     27.76 o 
  -7   2   5       27.09       39.43     29.08 o 
  -6   2   5       12.15       -4.52     20.51 o 
  -5   2   5     6149.25     6334.05    173.63 o 
  -4   2   5      282.11      291.89     26.49 o 
  -3   2   5     1019.12      871.51     46.77 o 
  -2   2   5        0.82       -7.89      5.26 o 
  -1   2   5     2389.52     2343.52     47.80 o 
   0   2   5     2791.12     2740.28     44.52 o 
   1   2   5     6238.24     6558.99    105.48 o 
   2   2   5     9902.90    10569.25    169.12 o 
   3   2   5     7194.12     7270.71    133.19 o 
   4   2   5      784.67      885.06     57.41 o 
   5   2   5     3223.77     3391.90    125.54 o 
   6   2   5      407.32      437.31     59.67 o 
   7   2   5     2465.64     2250.35    107.57 o 
   8   2   5      348.68      318.92     56.84 o 
   9   2   5      355.94      265.29     45.17 o 
  10   2   5       53.65       25.88     28.98 o 
  11   2   5       34.81       18.54     33.50 o 
 -10   3   5      715.79      786.72     97.97 o 
  -9   3   5      121.96      109.06     46.68 o 
  -8   3   5      932.55      972.15     77.26 o 
  -7   3   5      136.58      116.22     39.62 o 
  -6   3   5     1119.07     1091.20     69.74 o 
  -5   3   5       14.54       -3.11     20.99 o 
  -4   3   5     1499.97     1332.59     65.88 o 
  -3   3   5      518.06      501.40     38.40 o 
  -2   3   5       35.53       86.39     21.36 o 
  -1   3   5      740.47      809.21     23.64 o 
   0   3   5     1012.36     1027.60     25.88 o 
   1   3   5     2108.33     2070.97     37.84 o 
   2   3   5     1913.58     1833.54     71.99 o 
   3   3   5     6313.76     7057.90    127.69 o 
   4   3   5      394.49      299.97     47.14 o 
   5   3   5        9.18      -23.53     19.01 o 
   6   3   5      311.79      389.03     53.74 o 
   7   3   5     3206.18     2523.93    110.20 o 
   8   3   5      174.45      163.36     42.63 o 
   9   3   5     1256.36      845.73     64.94 o 
  10   3   5      256.17      148.40     43.29 o 
  11   3   5        1.58      -22.30     22.30 o 
 -10   4   5      202.90      217.67     65.31 o 
  -9   4   5        0.24        4.71     44.14 o 
  -8   4   5       43.68      -15.15     35.76 o 
  -7   4   5      293.55      335.01     57.69 o 
  -6   4   5       43.47       62.67     32.65 o 
  -5   4   5     1617.06     1598.64     82.82 o 
  -4   4   5       78.51       90.53     28.14 o 
  -3   4   5       79.53       82.44     24.00 o 
  -2   4   5      345.67      320.61     32.28 o 
  -1   4   5      455.40      664.12     34.91 o 
   0   4   5      690.74      611.74     24.32 o 
   1   4   5    26904.27    28090.82    307.38 o 
   2   4   5     1688.93     1553.84     60.98 o 
   3   4   5    18757.04    19583.01    284.95 o 
   4   4   5      903.83      934.41     41.79 o 
   5   4   5        3.83       -3.58     20.61 o 
   6   4   5     1134.25     1315.09     83.29 o 
   7   4   5        0.63      -10.73     27.48 o 
   9   4   5        8.26      -17.50     20.70 o 
  10   4   5      513.74      253.90     46.58 o 
  11   4   5        2.45      -19.67     22.40 o 
  -9   5   5      136.68      254.37     66.63 o 
  -8   5   5      964.50     1014.31     88.56 o 
  -7   5   5       19.53       17.79     35.38 o 
  -6   5   5      379.66      419.62     59.57 o 
  -5   5   5       15.41      -12.33     23.15 o 
  -4   5   5     2857.56     2992.97    115.57 o 
  -3   5   5        2.55       11.10     19.76 o 
  -2   5   5     3138.42     3062.80    105.69 o 
  -1   5   5       51.53       28.38      9.90 o 
   0   5   5     2734.51     3166.72     66.25 o 
   1   5   5        6.22       -0.14      9.27 o 
   2   5   5     3805.93     4023.04     84.68 o 
   3   5   5       91.37      110.39     18.58 o 
   4   5   5     1960.52     1996.03     62.14 o 
   5   5   5       45.12       49.90     19.31 o 
   6   5   5      875.55      929.48     71.24 o 
   7   5   5        0.60        7.15     27.20 o 
   8   5   5     1417.27     1558.64    102.67 o 
   9   5   5      223.96      167.04     63.05 o 
  10   5   5      360.31      186.42     38.77 o 
  11   5   5      252.73      157.91     38.68 o 
  -9   6   5      135.17      193.20     63.71 o 
  -8   6   5       23.09       11.86     43.85 o 
  -7   6   5       43.06       29.46     37.36 o 
  -6   6   5        1.97       -1.60     32.37 o 
  -5   6   5     1108.92     1067.77     76.23 o 
  -4   6   5      345.96      400.98     53.08 o 
  -3   6   5     2600.64     2482.71    102.86 o 
  -2   6   5        1.44       -5.47      9.32 o 
  -1   6   5     1089.89      935.52     46.18 o 
   0   6   5      266.59      244.71     25.97 o 
   1   6   5      329.99      423.70     25.60 o 
   2   6   5     4457.09     4662.69     96.14 o 
   3   6   5      110.39       72.49     23.76 o 
   4   6   5     3011.42     3133.08     81.13 o 
   5   6   5     2835.42     3161.59     87.26 o 
   6   6   5        5.09      -12.90     15.51 o 
   7   6   5     1901.67     2008.20    113.12 o 
   8   6   5       20.72      -12.33     36.80 o 
   9   6   5     1016.55     1043.39     94.86 o 
  10   6   5        2.17       -5.93     47.81 o 
  11   6   5       42.89       11.29     21.46 o 
  -8   7   5      337.37      283.26     70.11 o 
  -7   7   5      188.77      240.53     61.27 o 
  -6   7   5      699.36      649.61     69.64 o 
  -5   7   5       38.23      -11.48     30.96 o 
  -4   7   5      809.08      852.12     67.10 o 
  -3   7   5       82.02       91.47     32.18 o 
  -2   7   5     3063.46     2851.90    110.77 o 
  -1   7   5      115.67      112.10     17.76 o 
   0   7   5     7193.20     7295.81    127.95 o 
   1   7   5      141.39      119.81     27.24 o 
   2   7   5      684.81      751.39     49.83 o 
   3   7   5     1708.84     1847.65     59.32 o 
   4   7   5      126.74      106.73     22.54 o 
   5   7   5      805.87      751.73     43.28 o 
   6   7   5      596.61      508.80     41.55 o 
   7   7   5      599.26      666.74     82.53 o 
   8   7   5        0.04      -41.78     31.81 o 
   9   7   5     1336.79     1699.81    118.01 o 
  10   7   5       40.35       -7.53     42.54 o 
  11   7   5      374.20      611.59    104.92 o 
  -8   8   5        3.90      -26.26     40.47 o 
  -7   8   5        8.27       -2.73     44.32 o 
  -6   8   5       20.35       11.95     36.98 o 
  -5   8   5      475.17      401.83     65.50 o 
  -4   8   5       93.24       47.05     34.35 o 
  -3   8   5      128.34       80.55     32.94 o 
  -2   8   5        0.44      -25.97     19.57 o 
  -1   8   5      222.79      215.38     26.68 o 
   0   8   5       19.78       -6.38     13.39 o 
   1   8   5     2522.97     2307.52     64.61 o 
   2   8   5      162.65      121.77     25.08 o 
   3   8   5    15910.26    16370.15    256.67 o 
   4   8   5      220.93      231.54     29.32 o 
   5   8   5     4426.64     4391.29    107.52 o 
   6   8   5      113.53       26.47     31.34 o 
   7   8   5      556.28      534.61     73.59 o 
   8   8   5     1129.33     1268.97     98.63 o 
   9   8   5       53.36       39.24     47.71 o 
  10   8   5      608.27      688.29    102.30 o 
  11   8   5       18.29      -71.62     55.15 o 
  -7   9   5       36.24       25.79     48.84 o 
  -6   9   5     2265.00     2390.20    137.59 o 
  -5   9   5        0.41      -24.28     33.60 o 
  -4   9   5       32.91       30.11     38.30 o 
  -3   9   5        3.45      -12.99     30.68 o 
  -2   9   5      831.17      843.84     65.97 o 
  -1   9   5        9.07        8.10     15.86 o 
   0   9   5        3.83      -15.41     14.60 o 
   1   9   5      252.09      235.59     28.51 o 
   2   9   5      370.38      305.82     31.86 o 
   3   9   5        9.92       -4.03     16.57 o 
   4   9   5      941.78      913.32     46.24 o 
   5   9   5       16.19        4.13     16.96 o 
   6   9   5     1042.27     1006.64     84.25 o 
   7   9   5      572.60      636.31     98.95 o 
   8   9   5      146.70      114.99     52.04 o 
   9   9   5      242.37      236.21     66.54 o 
  10   9   5      419.07      455.00     86.11 o 
  11   9   5       42.83      -64.75     56.84 o 
  -6  10   5       13.07       -5.18     45.74 o 
  -5  10   5      601.40      618.65     87.62 o 
  -4  10   5       63.83       40.18     39.24 o 
  -3  10   5     1117.66     1153.88     85.73 o 
  -2  10   5       39.93       24.09     32.75 o 
  -1  10   5      519.61      482.48     62.02 o 
   0  10   5       25.08       10.84     23.34 o 
   1  10   5     1636.21     1586.06     57.25 o 
   2  10   5      395.68      391.61     36.66 o 
   3  10   5      908.63      838.57     77.83 o 
   4  10   5      631.45      576.18     42.35 o 
   5  10   5       84.43      107.67     34.11 o 
   6  10   5      177.45      138.85     31.35 o 
   7  10   5       18.03       -8.89     22.90 o 
   8  10   5      275.04      263.97     64.28 o 
   9  10   5      389.63      342.82     76.70 o 
  10  10   5      140.64      144.35     68.79 o 
  11  10   5      110.09       44.61     67.47 o 
  -6  11   5        0.17      -16.47     44.98 o 
  -5  11   5       15.78        5.46     46.96 o 
  -4  11   5      693.75      720.76     90.82 o 
  -3  11   5        2.18      -14.78     32.94 o 
  -2  11   5      603.06      542.70     72.28 o 
  -1  11   5        3.32      -10.92     27.48 o 
   0  11   5     5223.36     5517.45    121.53 o 
   1  11   5       56.68       16.76     23.06 o 
   2  11   5     2053.39     2032.29    100.18 o 
   3  11   5        0.26        0.58     23.95 o 
   4  11   5       90.57       45.54     23.89 o 
   5  11   5      262.61      232.05     35.08 o 
   6  11   5      576.43      660.37     49.29 o 
   7  11   5       99.69      107.28     48.37 o 
   8  11   5      318.66      355.15     71.62 o 
   9  11   5      164.59      187.74     62.77 o 
  10  11   5       51.77       58.16     57.78 o 
  -5  12   5        0.62      -42.82     41.78 o 
  -4  12   5       90.26       60.51     55.33 o 
  -3  12   5       85.01       51.95     46.68 o 
  -2  12   5       80.71       63.14     41.88 o 
  -1  12   5      826.68      704.29     68.89 o 
   0  12   5       37.50       23.81     36.70 o 
   1  12   5      831.45      769.00     45.62 o 
   2  12   5      368.68      431.38     42.21 o 
   3  12   5     2616.39     2539.39     83.01 o 
   4  12   5      458.88      445.64    112.93 o 
   5  12   5     2075.27     1986.42     77.24 o 
   6  12   5      129.74      120.26     52.42 o 
   7  12   5      501.93      624.29     87.71 o 
   8  12   5      191.85      221.90     67.85 o 
   9  12   5      100.86       91.56     63.99 o 
  10  12   5       68.02      111.51     72.37 o 
  -4  13   5      758.61      810.90    105.68 o 
  -3  13   5        6.92      -25.88     38.68 o 
  -2  13   5       46.24       14.02     38.21 o 
  -1  13   5        0.05       -3.20     36.42 o 
   0  13   5      666.96      568.68     75.29 o 
   1  13   5       31.05      -14.30     30.96 o 
   2  13   5      133.29      149.27     65.78 o 
   3  13   5       96.10       62.36     27.15 o 
   4  13   5        6.23      -16.12     24.00 o 
   5  13   5       32.04       -6.78     38.77 o 
   6  13   5      197.32      185.48     56.84 o 
   7  13   5      145.92      107.28     59.29 o 
   8  13   5       11.68       11.67     55.71 o 
   9  13   5       83.26       29.36     62.49 o 
  -3  14   5      424.67      579.40     94.86 o 
  -2  14   5        0.03       -4.42     48.75 o 
  -1  14   5       11.61      -33.69     37.17 o 
   0  14   5       18.65      -27.01     32.94 o 
   1  14   5      155.79      149.91     48.18 o 
   2  14   5       52.46       43.75     26.31 o 
   3  14   5     2176.61     2346.33     86.24 o 
   4  14   5        2.09      -16.38     44.98 o 
   5  14   5      494.79      378.30     72.09 o 
   6  14   5       27.09        1.22     47.24 o 
   7  14   5      382.81      279.87     70.68 o 
   8  14   5       81.49      104.18     57.50 o 
  -1  15   5        1.16       -9.60     41.13 o 
   0  15   5      403.83      307.63     66.44 o 
   1  15   5       44.45       -7.81     36.51 o 
   3  15   5       11.71       -5.93     43.01 o 
   4  15   5      138.69      118.10     54.68 o 
   5  15   5       16.02      -61.17     45.74 o 
   6  15   5       18.37       25.22     55.90 o 
   7  15   5        4.02      -12.99     48.75 o 
   3  16   5      284.44      247.31     67.19 o 
   4  16   5      233.76      242.42     67.29 o 
   5  16   5      190.10      174.28     63.43 o 
   6  16   5       80.40       75.57     58.82 o 
  -5 -12   6       15.16        0.75     52.79 o 
  -4 -12   6        4.05      -23.25     41.41 o 
  -3 -12   6        5.05        2.26     47.71 o 
  -2 -12   6       62.21        1.60     47.99 o 
  -1 -12   6        8.88      -29.08     40.37 o 
   0 -12   6        1.07      -12.05     48.18 o 
  -7 -11   6       90.58      115.11     37.09 o 
  -6 -11   6        8.42      -10.47     25.65 o 
  -5 -11   6       67.40        7.53     47.34 o 
  -4 -11   6      236.21      252.30     65.78 o 
  -3 -11   6       51.67       30.02     48.28 o 
  -2 -11   6      172.93      178.80     53.74 o 
  -1 -11   6      134.06      166.66     52.42 o 
   0 -11   6        7.09      -17.79     41.78 o 
   1 -11   6        9.37       12.70     41.88 o 
   2 -11   6       36.61      -23.81     41.78 o 
  -8 -10   6      202.77      204.52     41.61 o 
  -7 -10   6        7.78      -14.63     25.83 o 
  -6 -10   6      200.40      264.15     49.92 o 
  -5 -10   6        0.06       -2.86     24.08 o 
  -4 -10   6        1.15       -4.23     37.17 o 
  -3 -10   6       36.84       23.24     36.42 o 
  -2 -10   6        0.30       -3.95     35.29 o 
  -1 -10   6       58.44       28.42     43.95 o 
   0 -10   6        2.97       -3.48     38.58 o 
   1 -10   6       66.27       39.24     41.31 o 
   2 -10   6        3.39      -32.00     30.21 o 
   3 -10   6      221.26      290.98     60.23 o 
  -9  -9   6       17.35       14.84     33.82 o 
  -8  -9   6        0.29       14.65     30.95 o 
  -7  -9   6       17.43       19.77     29.66 o 
  -6  -9   6       11.15      -26.45     22.09 o 
  -5  -9   6      489.23      538.57     48.86 o 
  -4  -9   6        0.14        7.73     22.92 o 
  -3  -9   6     1238.27     1386.99     88.75 o 
  -2  -9   6       46.56       27.48     34.91 o 
  -1  -9   6      968.82     1022.03     73.97 o 
   0  -9   6       92.94       41.88     38.68 o 
   1  -9   6       44.35       52.60     37.08 o 
   2  -9   6       68.28       54.58     38.58 o 
   3  -9   6      241.57      265.22     90.34 o 
   4  -9   6      153.37      167.56     39.42 o 
  -9  -8   6        0.31       -9.35     35.24 o 
  -8  -8   6       57.10       74.43     34.05 o 
  -7  -8   6        6.51      -26.35     21.95 o 
  -6  -8   6       68.01       99.84     31.15 o 
  -5  -8   6        0.78      -10.76     21.89 o 
  -4  -8   6      164.54      149.94     29.87 o 
  -3  -8   6       17.31       -8.94     31.06 o 
  -2  -8   6       23.46       10.26     32.18 o 
  -1  -8   6       15.36      -13.55     27.57 o 
   0  -8   6      327.62      309.14     48.75 o 
   1  -8   6      147.77      127.70     38.68 o 
   2  -8   6      230.32      220.48     35.80 o 
   3  -8   6       33.22        7.66     25.40 o 
   4  -8   6       66.59       65.78     67.52 o 
   5  -8   6       13.40      -43.89     29.26 o 
 -10  -7   6        7.81        9.60     44.89 o 
  -9  -7   6      268.74      397.57     53.45 o 
  -8  -7   6        0.10      -36.43     26.88 o 
  -7  -7   6      433.51      502.25     50.37 o 
  -6  -7   6        0.34      -27.12     22.06 o 
  -5  -7   6      501.87      485.57     40.99 o 
  -4  -7   6      229.82      266.44     33.51 o 
  -3  -7   6        5.60       -9.81     18.83 o 
  -2  -7   6      970.56      964.06     65.12 o 
   0  -7   6      274.02      195.93     40.28 o 
   1  -7   6      732.96      737.94     40.29 o 
   2  -7   6      174.57      155.65     37.17 o 
   3  -7   6      826.10      849.96     61.83 o 
   4  -7   6       82.30       44.49     26.33 o 
   5  -7   6       64.30       25.69     33.27 o 
   6  -7   6      126.26      115.08     42.37 o 
 -10  -6   6      305.76      363.71     72.93 o 
  -9  -6   6        0.69       28.42     42.82 o 
  -8  -6   6      751.01      880.09     57.03 o 
  -7  -6   6       24.55       -2.30     22.16 o 
  -6  -6   6      531.67      631.00     47.70 o 
  -5  -6   6       76.75       87.37     25.32 o 
  -4  -6   6      633.65      681.64     76.41 o 
  -3  -6   6       37.14       24.18     18.99 o 
  -2  -6   6      149.10      184.71     27.18 o 
  -1  -6   6       54.17       40.28     24.37 o 
   0  -6   6      115.49      134.28     31.81 o 
   1  -6   6      366.70      321.08     43.57 o 
   2  -6   6      748.52      665.04     51.38 o 
   3  -6   6      272.58      341.13     48.09 o 
   4  -6   6       49.03       72.18     34.16 o 
   5  -6   6      748.30      674.08     58.16 o 
   6  -6   6       30.32       17.79     36.89 o 
   7  -6   6     1284.12     1334.48     74.46 o 
 -10  -5   6        0.07      -58.87     39.24 o 
  -9  -5   6      139.54      172.96     51.67 o 
  -8  -5   6        0.02      -15.31     24.19 o 
  -7  -5   6       42.11        2.26     22.50 o 
  -6  -5   6       14.10      -11.50     17.95 o 
  -5  -5   6       70.75       48.13     26.91 o 
  -4  -5   6       31.68        0.45     17.33 o 
  -3  -5   6     2189.62     2175.58     65.65 o 
  -2  -5   6        5.72      -14.29     13.16 o 
  -1  -5   6     2808.61     2666.41     95.71 o 
   0  -5   6       11.43       -3.67     19.20 o 
   1  -5   6      646.89      551.83     43.20 o 
   2  -5   6       69.24       19.29     25.03 o 
   3  -5   6      430.55      331.44     45.93 o 
   4  -5   6     1444.80     1329.58     73.50 o 
   5  -5   6        2.92      -35.01     27.57 o 
   6  -5   6      245.83      230.18     49.97 o 
   7  -5   6       11.73        0.66     39.90 o 
   8  -5   6       29.90       43.76     48.37 o 
 -10  -4   6      461.82      274.60     63.90 o 
  -9  -4   6        0.81       22.49     43.01 o 
  -8  -4   6      381.68      427.33     67.38 o 
  -7  -4   6        8.46       10.80     22.05 o 
  -6  -4   6       77.92       53.91     24.04 o 
  -5  -4   6       16.68        3.23     15.14 o 
  -4  -4   6      391.08      419.43     35.70 o 
  -3  -4   6        0.88       -7.26     13.65 o 
  -2  -4   6       21.09        7.59     13.93 o 
  -1  -4   6      212.02      234.24     24.78 o 
   0  -4   6      250.93      243.64     34.16 o 
   1  -4   6        4.24       29.17     18.92 o 
   2  -4   6      453.81      428.37     38.96 o 
   3  -4   6     2365.91     2298.53     90.91 o 
   4  -4   6      645.27      592.77     49.41 o 
   5  -4   6      453.54      473.26     48.00 o 
   6  -4   6      269.88      231.97     49.31 o 
   7  -4   6      147.16      111.89     48.00 o 
   8  -4   6      371.64      523.50     78.58 o 
 -10  -3   6       29.39       34.91     48.46 o 
  -9  -3   6      544.57      669.28     87.52 o 
  -8  -3   6        3.89       -3.11     34.16 o 
  -7  -3   6     1191.78     1175.28     57.29 o 
  -6  -3   6       11.80       -0.05     19.11 o 
  -5  -3   6      274.61      236.57     71.43 o 
  -4  -3   6        2.90      -20.93     13.96 o 
  -3  -3   6     1767.80     1655.58     61.22 o 
  -2  -3   6     1496.90     1384.51     45.22 o 
  -1  -3   6     4343.56     4333.12     87.40 o 
   0  -3   6      609.68      580.44     38.58 o 
   1  -3   6       84.46       64.84     21.46 o 
   2  -3   6      464.13      489.26     38.49 o 
   3  -3   6     1261.46     1283.84     64.94 o 
   4  -3   6     1479.04     1342.94     71.05 o 
   5  -3   6      489.09      447.47     52.70 o 
   6  -3   6      549.02      625.71     56.18 o 
   7  -3   6       58.33       12.52     36.04 o 
   8  -3   6      188.24      395.43     65.41 o 
   9  -3   6        9.07      -15.72     46.30 o 
 -10  -2   6       46.89       23.53     49.41 o 
  -9  -2   6       35.71       24.19     39.24 o 
  -8  -2   6      956.76      971.40     84.51 o 
  -7  -2   6       36.06        8.75     34.82 o 
  -6  -2   6     2562.97     2520.72     79.02 o 
  -5  -2   6        7.20       -3.84     15.90 o 
  -4  -2   6      480.45      441.62     20.46 o 
  -3  -2   6      199.60      193.94     23.39 o 
  -2  -2   6      765.31      664.40     22.53 o 
  -1  -2   6        8.21        2.01      8.42 o 
   0  -2   6      149.60      139.51     20.66 o 
   1  -2   6       23.72       31.81     16.09 o 
   2  -2   6        8.75       14.59     16.75 o 
   3  -2   6        5.13        7.81     17.03 o 
   4  -2   6     4511.79     4681.48    140.69 o 
   5  -2   6     1049.67     1074.73     66.06 o 
   6  -2   6      583.54      597.19     55.43 o 
   7  -2   6     1912.64     2137.70    107.57 o 
   8  -2   6        6.37      -39.90     30.68 o 
   9  -2   6     1726.46     1697.17    105.97 o 
 -10  -1   6       14.46       21.55     44.51 o 
  -9  -1   6       73.43       57.97     42.44 o 
  -8  -1   6       40.56       39.81     44.32 o 
  -7  -1   6     1490.94     1427.92     96.46 o 
  -6  -1   6       13.39       18.29     13.59 o 
  -5  -1   6      535.95      511.75     26.26 o 
  -4  -1   6       82.14       74.48     13.43 o 
  -3  -1   6      483.70      445.57     19.74 o 
  -2  -1   6      784.75      764.71     23.19 o 
  -1  -1   6     2370.23     2176.16     41.78 o 
   0  -1   6      648.52      574.02     21.12 o 
   1  -1   6     2564.83     2577.57     82.06 o 
   2  -1   6        4.64       11.48     15.15 o 
   3  -1   6     1130.48     1154.72     59.10 o 
   4  -1   6      979.62      984.57     59.19 o 
   5  -1   6     2855.80     2884.46    111.61 o 
   6  -1   6      642.13      625.33     57.31 o 
   7  -1   6      431.68      504.13     66.63 o 
   8  -1   6        1.49       -6.02     32.47 o 
   9  -1   6        3.98       15.15     40.37 o 
 -10   0   6      765.40      903.51    107.09 o 
  -9   0   6       21.98        3.95     43.38 o 
  -8   0   6      392.08      385.74     71.34 o 
  -7   0   6        5.66      -12.62     18.04 o 
  -6   0   6      614.67      568.36     35.75 o 
  -5   0   6       20.58        1.40     10.81 o 
  -4   0   6     1035.00     1043.39     36.78 o 
  -3   0   6       25.99       13.13      9.08 o 
  -2   0   6       14.94        1.47      7.32 o 
  -1   0   6      539.96      535.08     19.39 o 
   0   0   6       54.00       52.08     10.17 o 
   1   0   6      376.15      377.05     18.13 o 
   2   0   6      145.90      173.53     27.29 o 
   3   0   6       66.94        6.40     16.19 o 
   4   0   6       26.07       24.00     21.08 o 
   5   0   6     4741.01     4855.87    152.18 o 
   6   0   6      418.95      428.27     55.62 o 
   7   0   6      725.61      748.60     66.06 o 
   8   0   6      476.28      591.07     71.99 o 
   9   0   6       63.40       62.39     39.43 o 
  10   0   6      298.89      203.93     55.90 o 
 -10   1   6        0.28      -22.49     37.93 o 
  -8   1   6       33.18       19.57     29.46 o 
  -7   1   6      537.58      564.16     50.16 o 
  -6   1   6       13.30       16.09     23.43 o 
  -5   1   6      192.11      196.57     35.43 o 
  -4   1   6      217.03      194.72     27.51 o 
  -3   1   6     1696.69     1808.25     39.53 o 
  -2   1   6      152.44      172.47     13.86 o 
  -1   1   6    28943.26    31319.84    455.12 o 
   0   1   6        4.01        1.63      6.79 o 
   1   1   6    13260.01    13664.66    163.44 o 
   2   1   6     1901.04     2003.49     54.92 o 
   3   1   6      340.07      451.24     37.55 o 
   4   1   6     2838.59     3117.85    108.88 o 
   5   1   6      106.40      124.22     33.97 o 
   6   1   6     3217.04     3326.11    126.39 o 
   7   1   6       57.09       54.20     31.52 o 
   8   1   6      461.21      531.69     64.09 o 
   9   1   6        0.18       -5.27     29.17 o 
  10   1   6        3.06       -1.69     34.82 o 
  -9   2   6       19.97       29.64     37.27 o 
  -8   2   6       13.32        4.33     30.58 o 
  -7   2   6        0.36        8.47     26.54 o 
  -6   2   6     1923.30     1842.85     85.36 o 
  -5   2   6        0.70        7.72     18.26 o 
  -4   2   6     3159.81     2893.31     56.81 o 
  -3   2   6       55.84       33.31      8.89 o 
  -2   2   6      630.46      674.12     20.75 o 
  -1   2   6      968.80      904.99     24.53 o 
   0   2   6     4769.29     4887.71     75.56 o 
   1   2   6      350.22      327.96     15.85 o 
   2   2   6     8774.41     9400.05    153.51 o 
   3   2   6      353.51      372.66     40.00 o 
   4   2   6     3509.89     3483.28    125.73 o 
   5   2   6       70.26       26.82     27.38 o 
   6   2   6     2970.67     2874.95    123.66 o 
   8   2   6      560.47      562.09     54.96 o 
   9   2   6      845.81      742.68     61.64 o 
  10   2   6       13.57      -32.28     28.33 o 
 -10   3   6        9.03       32.56     47.24 o 
  -9   3   6        5.75      -16.00     33.41 o 
  -8   3   6        1.87      -32.28     29.46 o 
  -7   3   6      786.29      846.67     66.25 o 
  -6   3   6       41.31       54.86     28.89 o 
  -5   3   6     1081.61      983.45     62.39 o 
  -4   3   6        0.88      -17.03     15.34 o 
  -3   3   6     1626.05     1635.53     72.75 o 
  -2   3   6     1199.86     1114.49     42.40 o 
  -1   3   6      116.13      146.16     18.28 o 
   0   3   6     3287.71     3338.15     64.65 o 
   1   3   6     1026.10      951.25     25.83 o 
   2   3   6     2046.17     2134.73     58.66 o 
   3   3   6     3489.66     3945.53     90.93 o 
   4   3   6        6.58       -1.70     13.45 o 
   5   3   6     4298.57     4109.29    144.93 o 
   6   3   6        2.98       -2.54     25.60 o 
   7   3   6     2000.00     1661.41     93.73 o 
   8   3   6        0.64      -21.65     25.41 o 
   9   3   6       72.39       84.22     39.71 o 
  10   3   6       14.66       -9.79     23.90 o 
  11   3   6        6.02       -7.06     24.00 o 
  -9   4   6       28.50       11.20     43.19 o 
  -8   4   6      942.87      966.51     81.22 o 
  -7   4   6        2.16      -13.46     29.64 o 
  -6   4   6      363.52      465.64     56.84 o 
  -5   4   6       56.25       34.35     25.97 o 
  -4   4   6     3159.00     2918.43    108.88 o 
  -3   4   6      149.31      145.20     29.83 o 
  -2   4   6     5207.78     4952.33    146.06 o 
  -1   4   6        7.09       11.20      8.63 o 
   0   4   6      618.71      703.12     31.02 o 
   1   4   6       75.30       70.63     11.14 o 
   2   4   6      303.55      280.96     26.30 o 
   3   4   6      627.44      579.96     33.01 o 
   4   4   6     3244.16     3327.41     85.59 o 
   5   4   6     3357.92     3567.98    132.69 o 
   6   4   6       30.71       24.28     24.37 o 
   7   4   6     2313.27     1855.37     95.52 o 
   8   4   6      357.10      368.23     61.36 o 
   9   4   6      641.62      454.81     49.13 o 
  10   4   6       93.88       74.91     36.32 o 
  11   4   6       63.06       53.45     35.01 o 
  -9   5   6        3.14       39.05     49.03 o 
  -8   5   6       54.25       84.88     47.05 o 
  -7   5   6      579.94      558.51     71.81 o 
  -6   5   6       13.34      -23.81     25.60 o 
  -5   5   6      133.48      113.20     35.48 o 
  -4   5   6       48.10       44.14     25.50 o 
  -3   5   6     1500.75     1391.79     71.90 o 
  -2   5   6       28.27       12.89     17.60 o 
  -1   5   6    10381.23    10159.41    249.20 o 
   0   5   6     1228.85     1291.07     39.30 o 
   1   5   6    25653.45    27049.89    350.02 o 
   2   5   6      195.52      181.21     11.56 o 
   3   5   6     6164.68     6099.06    120.00 o 
   4   5   6     2267.59     2321.58     70.47 o 
   5   5   6      556.98      587.96     39.65 o 
   6   5   6     2545.49     3013.01    130.53 o 
   7   5   6        5.53       12.23     33.41 o 
   9   5   6        4.53      -23.34     19.95 o 
  10   5   6       52.50       49.22     27.57 o 
  11   5   6        6.27      -20.33     19.01 o 
  -9   6   6       21.27       10.82     46.68 o 
  -8   6   6     1169.29     1182.68     96.27 o 
  -7   6   6        1.24      -16.94     33.79 o 
  -6   6   6       38.84      -13.93     28.99 o 
  -5   6   6       51.69       17.13     29.93 o 
  -4   6   6     1372.11     1382.56     79.80 o 
  -3   6   6        0.27      -10.63     21.27 o 
  -2   6   6      483.22      466.11     44.89 o 
  -1   6   6     1309.43     1351.13     60.18 o 
   0   6   6       16.67       20.82     12.16 o 
   1   6   6      122.38      161.24     20.37 o 
   2   6   6     4329.84     4609.78     70.84 o 
   3   6   6      207.33      198.03     25.66 o 
   4   6   6     5954.72     6163.71    127.66 o 
   5   6   6     2783.81     3006.67     87.13 o 
   6   6   6     1646.03     1809.95     70.25 o 
   7   6   6       18.04        2.16     35.10 o 
   8   6   6      796.25      802.15     82.06 o 
   9   6   6      750.04      814.95     97.87 o 
  10   6   6      353.64      169.11     37.55 o 
  11   6   6       86.78       36.14     25.97 o 
  -8   7   6        2.64      -47.90     38.58 o 
  -7   7   6      869.11      935.88     87.43 o 
  -6   7   6       22.99       -3.86     33.03 o 
  -5   7   6      687.53      747.57     67.76 o 
  -4   7   6        0.35       -8.09     23.06 o 
  -3   7   6     1021.20      945.71     65.78 o 
  -2   7   6      137.98      138.80     34.73 o 
  -1   7   6     2403.16     2229.83     55.83 o 
   0   7   6     1175.79     1154.39     41.46 o 
   1   7   6     1003.64      966.38     63.97 o 
   2   7   6     2675.15     2506.35     69.16 o 
   3   7   6      451.26      513.77     35.92 o 
   4   7   6      844.84      886.97     44.83 o 
   5   7   6      641.10      597.02     40.97 o 
   6   7   6      795.18      813.80     56.42 o 
   7   7   6     1353.17     1442.51     97.78 o 
   8   7   6      213.30      287.31     65.22 o 
   9   7   6      334.64      394.11     73.50 o 
  10   7   6        4.90       20.61     55.71 o 
  -8   8   6       60.40       -4.99     47.90 o 
  -7   8   6       30.82       75.10     48.75 o 
  -6   8   6      783.82      707.30     75.01 o 
  -5   8   6       35.94      -16.09     27.20 o 
  -4   8   6     1077.30     1150.49     82.16 o 
  -3   8   6        2.17      -32.19     21.46 o 
  -2   8   6     5286.61     5046.34    166.20 o 
  -1   8   6        0.50       -1.04     22.59 o 
   0   8   6     1140.60     1056.84     54.02 o 
   1   8   6        0.79       -3.85     12.91 o 
   2   8   6      302.33      281.42     30.09 o 
   3   8   6       47.11       57.72     25.93 o 
   4   8   6     4112.24     4253.40    104.23 o 
   5   8   6      997.00     1063.64     52.88 o 
   6   8   6     2342.83     2245.83     79.61 o 
   7   8   6      689.03      722.14     52.79 o 
   8   8   6      195.95      137.48     57.88 o 
   9   8   6      406.06      494.90     85.17 o 
  10   8   6       24.92        1.88     53.92 o 
  11   8   6      827.22     1189.45    134.58 o 
  -7   9   6        8.17        0.75     48.09 o 
  -6   9   6      142.45      181.43     60.70 o 
  -5   9   6       82.04      121.86     51.38 o 
  -4   9   6        0.09      -31.53     29.08 o 
  -3   9   6     1364.17     1284.88     86.11 o 
  -2   9   6        3.49       -8.94     22.40 o 
  -1   9   6     3939.79     3854.16    143.61 o 
   0   9   6      763.99      654.53     36.15 o 
   1   9   6     9160.33     9304.19    164.85 o 
   2   9   6      587.65      575.30     36.07 o 
   3   9   6     3282.54     3249.71     87.92 o 
   4   9   6       18.08      -20.34     26.77 o 
   5   9   6     1268.47     1344.69     59.64 o 
   6   9   6      514.92      549.69     45.34 o 
   7   9   6      428.11      558.42     63.28 o 
   8   9   6      116.23       94.77     50.54 o 
   9   9   6       68.92       97.59     63.71 o 
  10   9   6       14.48      -29.55     53.36 o 
  11   9   6        5.68      -40.94     61.64 o 
  -6  10   6      611.57      552.87     86.39 o 
  -5  10   6        0.26       21.64     42.82 o 
  -4  10   6        2.80      -10.82     35.86 o 
  -3  10   6        1.16       -6.02     32.47 o 
  -2  10   6     1220.92     1205.92     83.76 o 
  -1  10   6      142.57       98.63     38.58 o 
   0  10   6       35.76       62.75     22.63 o 
   1  10   6       55.82       55.91     21.58 o 
   2  10   6      152.14      149.94     27.14 o 
   3  10   6       54.82       43.95     21.75 o 
   4  10   6      640.29      672.04     50.07 o 
   5  10   6     1444.63     1353.68     61.58 o 
   6  10   6      632.93      665.49     49.29 o 
   7  10   6      261.86      269.10     38.62 o 
   8  10   6      101.93       81.78     49.03 o 
   9  10   6       17.12      -22.21     48.18 o 
  10  10   6      171.72      142.75     73.50 o 
  -6  11   6        6.90      -29.83     47.05 o 
  -5  11   6      518.21      469.87     82.53 o 
  -4  11   6        2.17       12.99     43.29 o 
  -3  11   6      373.01      378.68     65.78 o 
  -2  11   6       21.42       -8.94     31.52 o 
  -1  11   6      951.37      945.33     75.48 o 
   0  11   6      151.12       76.04     38.87 o 
   1  11   6     6326.04     6290.58    132.77 o 
   2  11   6      503.17      520.67     41.91 o 
   3  11   6     1465.36     1369.62     60.54 o 
   4  11   6      224.45      195.05     36.56 o 
   5  11   6      263.06      206.91     66.30 o 
   6  11   6      474.85      450.58    105.12 o 
   7  11   6      464.42      378.93    124.50 o 
   8  11   6       71.48      124.12     58.72 o 
   9  11   6       56.23       50.16     55.99 o 
  10  11   6        7.13       60.79     59.85 o 
  -5  12   6        6.90      -18.82     47.15 o 
  -4  12   6      408.87      543.27     86.30 o 
  -3  12   6        0.14       12.99     42.72 o 
  -2  12   6      919.39      868.88     79.33 o 
  -1  12   6       49.24       23.90     37.17 o 
   0  12   6      448.95      367.67     63.15 o 
   1  12   6        0.98       34.50     23.34 o 
   2  12   6      654.09      637.29     44.17 o 
   3  12   6        0.33      -12.49     21.79 o 
   4  12   6      433.40      390.20     45.67 o 
   5  12   6        2.28      -30.98     21.82 o 
   6  12   6     1113.36     1186.22     64.02 o 
   7  12   6       94.60       82.44     48.09 o 
   8  12   6      354.09      415.95     79.15 o 
   9  12   6       53.51      -15.53     55.24 o 
  10  12   6      109.86      102.86     62.77 o 
  -4  13   6        8.33       27.95     54.20 o 
  -3  13   6      588.64      686.88     92.98 o 
  -2  13   6        0.38       13.55     40.37 o 
  -1  13   6      436.68      401.26     68.51 o 
   0  13   6       14.59       21.55     37.55 o 
   1  13   6     1855.30     1796.08    101.64 o 
   2  13   6      772.23      722.41     51.09 o 
   3  13   6      733.74      735.48     52.68 o 
   4  13   6      115.61       86.86     31.29 o 
   5  13   6      170.44       83.00     51.85 o 
   6  13   6       68.65      131.09     56.75 o 
   7  13   6      445.57      512.50     83.19 o 
   8  13   6       47.90      -28.04     49.60 o 
   9  13   6       79.07       96.56     59.29 o 
  -3  14   6        0.05       24.00     57.59 o 
  -2  14   6      797.44      829.73    104.64 o 
  -1  14   6        0.12      -55.48     36.99 o 
   0  14   6      273.99      255.50     56.84 o 
   1  14   6        9.23       -2.92     34.44 o 
   2  14   6       28.06       13.36     34.72 o 
   3  14   6        5.49        6.62     28.25 o 
   4  14   6        0.82      -33.82     23.72 o 
   5  14   6       35.59       16.84     47.52 o 
   6  14   6        4.73      -39.53     41.13 o 
   7  14   6      448.63      394.58     80.56 o 
   8  14   6        6.96      -48.28     47.81 o 
  -1  15   6      160.25      173.53     65.03 o 
   0  15   6        0.05      -15.15     36.99 o 
   1  15   6      287.82      319.86     63.52 o 
   2  15   6       11.19       11.39     37.45 o 
   3  15   6     2359.97     2382.20    130.53 o 
   4  15   6        0.04       12.89     45.74 o 
   5  15   6      246.88      288.81     72.09 o 
   6  15   6        3.49      -24.84     41.41 o 
   7  15   6        2.18      -59.67     44.80 o 
   1  16   6        0.96       21.46     38.87 o 
   4  16   6      163.36      273.47     72.18 o 
   5  16   6        4.21        6.31     48.75 o 
   6  16   6       31.62       23.43     51.95 o 
  -3 -12   7      109.00       49.22     57.22 o 
  -6 -11   7       15.96       23.00     33.07 o 
  -5 -11   7        1.19      -19.48     44.33 o 
  -4 -11   7       48.85       31.71     44.70 o 
  -3 -11   7        1.70      -33.60     43.29 o 
  -2 -11   7       55.25       69.92     45.83 o 
  -1 -11   7       40.07      -26.44     42.35 o 
   0 -11   7       74.35       82.81     47.62 o 
   1 -11   7        0.12       -7.91     40.65 o 
  -7 -10   7       84.42      126.12     37.15 o 
  -6 -10   7       27.20       16.27     27.69 o 
  -5 -10   7       16.21      -11.01     37.13 o 
  -4 -10   7      146.68       81.68     51.85 o 
  -3 -10   7       53.16       42.54     46.86 o 
  -2 -10   7      120.73       88.93     47.05 o 
  -1 -10   7      248.78      322.40     62.96 o 
   0 -10   7       21.95      -17.69     36.33 o 
   1 -10   7       63.08       84.04     47.34 o 
   2 -10   7       34.86       18.16     33.50 o 
  -8  -9   7       95.39      133.66     39.99 o 
  -7  -9   7       10.28        2.51     26.08 o 
  -6  -9   7       83.69      138.99     35.77 o 
  -5  -9   7        0.04      -15.95     23.49 o 
  -4  -9   7       64.27       79.75     30.27 o 
  -3  -9   7       17.66       -6.02     32.84 o 
  -2  -9   7        6.90      -47.85     31.90 o 
  -1  -9   7       48.40       -6.40     35.48 o 
   0  -9   7      231.08      298.22     54.96 o 
   1  -9   7      149.24      151.88     43.67 o 
   2  -9   7       21.22       -7.15     34.54 o 
   3  -9   7      364.37      386.02     62.87 o 
   4  -9   7       51.39       19.67     42.63 o 
  -9  -8   7        0.39      -43.73     30.97 o 
  -8  -8   7        1.80      -30.29     28.01 o 
  -7  -8   7      175.36      210.25     42.20 o 
  -6  -8   7       16.41      -14.41     23.85 o 
  -5  -8   7     1054.62     1120.08     59.08 o 
  -4  -8   7        0.36      -20.41     28.99 o 
  -3  -8   7     1137.11     1115.01     78.30 o 
  -2  -8   7       11.21       19.67     35.48 o 
  -1  -8   7      235.09      224.63     46.77 o 
   0  -8   7      122.15       73.87     39.62 o 
   1  -8   7       67.69       79.42     38.87 o 
   2  -8   7      541.49      456.13     58.82 o 
   3  -8   7        9.17      -14.31     27.13 o 
   4  -8   7       13.20      -20.05     27.70 o 
   5  -8   7        0.44      -10.70     29.64 o 
  -9  -7   7       15.28      -16.56     33.97 o 
  -8  -7   7        2.57      -40.56     27.04 o 
  -7  -7   7        3.62       -8.80     24.91 o 
  -6  -7   7       41.32       10.13     25.70 o 
  -5  -7   7        5.64       -8.80     21.37 o 
  -4  -7   7      139.66      115.90     72.37 o 
  -3  -7   7        0.61      -11.78     18.60 o 
  -2  -7   7       22.95        3.67     27.10 o 
  -1  -7   7        3.82      -29.17     21.17 o 
   0  -7   7      246.27      185.67     41.50 o 
   1  -7   7     1037.59      954.37     65.97 o 
   2  -7   7      490.82      442.96     55.43 o 
   3  -7   7       73.53       18.07     30.21 o 
   4  -7   7      505.02      579.31     64.84 o 
   5  -7   7      144.89      100.67     36.88 o 
   6  -7   7      350.06      401.94     54.57 o 
 -10  -6   7       11.63       55.05     47.24 o 
  -9  -6   7      263.41      254.37     60.23 o 
  -8  -6   7        3.38       15.81     28.47 o 
  -7  -6   7      207.03      300.72     44.15 o 
  -6  -6   7       68.65       66.45     41.87 o 
  -5  -6   7      653.55      746.33     74.95 o 
  -4  -6   7      242.63      233.46     32.71 o 
  -3  -6   7      437.22      419.02     44.18 o 
  -2  -6   7      255.27      263.10     31.44 o 
  -1  -6   7       82.08       45.36     30.02 o 
   0  -6   7      404.88      421.59     49.88 o 
   1  -6   7      206.44      176.07     37.74 o 
   2  -6   7      444.65      457.73     53.74 o 
   3  -6   7      381.68      379.15     51.10 o 
   4  -6   7      337.70      322.40     53.92 o 
   5  -6   7       14.76        9.69     33.60 o 
   6  -6   7      120.73      114.52     50.44 o 
 -10  -5   7      304.28      323.81     70.11 o 
  -9  -5   7        9.41      -17.50     42.07 o 
  -8  -5   7      531.51      677.94     82.53 o 
  -7  -5   7        3.41      -14.42     22.94 o 
  -6  -5   7       86.71       83.69     27.74 o 
  -5  -5   7       17.56        7.07     21.09 o 
  -4  -5   7       46.86       53.69     27.20 o 
  -3  -5   7       15.39      -23.40     15.60 o 
  -2  -5   7      299.86      324.37     32.67 o 
  -1  -5   7       24.14       25.88     22.59 o 
   0  -5   7      473.14      411.71     40.37 o 
   1  -5   7       21.02       19.10     23.06 o 
   2  -5   7     1315.29     1140.14     67.57 o 
   3  -5   7     1042.66     1014.31     64.09 o 
   4  -5   7       81.70       58.82     33.69 o 
   5  -5   7     1225.26      956.91     70.49 o 
   6  -5   7       26.47       18.44     35.48 o 
   7  -5   7     1192.72     1246.58     88.65 o 
 -10  -4   7       66.21       42.82     45.92 o 
  -9  -4   7      315.64      399.10     73.69 o 
  -8  -4   7        0.33       -0.19     35.85 o 
  -7  -4   7        2.07      -13.99     22.37 o 
  -6  -4   7      110.59       92.66     81.40 o 
  -5  -4   7     1824.84     1914.32     69.20 o 
  -4  -4   7      916.75     1002.56     51.67 o 
  -3  -4   7     1947.80     1941.48     61.58 o 
  -2  -4   7      857.09      789.53     37.80 o 
  -1  -4   7     2883.77     2863.81     72.92 o 
   0  -4   7       34.26       26.44     22.30 o 
   1  -4   7      485.03      417.26     40.18 o 
   2  -4   7      580.40      479.56     43.48 o 
   3  -4   7     1004.19      959.54     61.45 o 
   4  -4   7      183.26      181.62     39.34 o 
   5  -4   7      197.31      180.96     44.14 o 
   6  -4   7        7.94      -36.14     24.09 o 
   7  -4   7        4.36      -18.16     37.17 o 
   8  -4   7       22.97      -42.91     40.75 o 
 -10  -3   7      100.96      166.94     62.30 o 
  -9  -3   7        6.24        6.40     40.28 o 
  -8  -3   7      179.42       87.71     45.17 o 
  -7  -3   7       52.30       63.52     36.51 o 
  -6  -3   7      130.89      105.05     38.44 o 
  -5  -3   7       44.09        5.85     18.65 o 
  -4  -3   7        1.00       -5.69     14.79 o 
  -3  -3   7       36.88       26.03     16.08 o 
  -2  -3   7       58.99       49.16     16.84 o 
  -1  -3   7      138.88      109.67     20.26 o 
   0  -3   7        3.63       -8.38     16.56 o 
   1  -3   7      896.15      777.87     49.97 o 
   2  -3   7       56.64       58.72     24.84 o 
   3  -3   7     2950.71     2708.00    102.39 o 
   4  -3   7     1679.19     1826.10     86.20 o 
   5  -3   7      578.20      534.42     52.70 o 
   6  -3   7     1360.89     1247.23     81.22 o 
   7  -3   7       19.86       40.37     39.71 o 
   8  -3   7      394.26      438.72     75.38 o 
 -10  -2   7        8.39      -34.35     38.21 o 
  -9  -2   7      233.56      162.24     60.14 o 
  -8  -2   7       14.50       42.16     40.84 o 
  -7  -2   7      257.04      230.56     58.25 o 
  -6  -2   7       16.84       27.59     20.69 o 
  -5  -2   7     1807.29     1969.97     73.45 o 
  -4  -2   7      419.69      463.10     37.56 o 
  -3  -2   7     7262.83     7841.72    109.52 o 
  -2  -2   7       45.89       30.56     11.00 o 
  -1  -2   7     2243.42     2102.71     44.91 o 
   0  -2   7     1706.13     1570.74     47.76 o 
   1  -2   7      163.35      137.86     27.86 o 
   2  -2   7     2005.35     1934.14     78.49 o 
   3  -2   7      281.68      285.90     39.71 o 
   4  -2   7     2747.35     2744.33    106.16 o 
   5  -2   7      306.07      263.97     44.89 o 
   6  -2   7      741.02      806.20     64.28 o 
   7  -2   7       14.10       17.22     32.47 o 
   8  -2   7       24.75       70.58     40.75 o 
   9  -2   7        0.67      -35.95     42.35 o 
 -10  -1   7       16.53      -33.50     48.84 o 
  -9  -1   7        0.18      -56.04     37.36 o 
  -8  -1   7      471.02      469.40     77.83 o 
  -7  -1   7        0.95      -12.70     30.96 o 
  -6  -1   7      723.26      649.61     65.41 o 
  -5  -1   7        5.34        1.73     15.73 o 
  -4  -1   7      453.60      418.76     26.78 o 
  -3  -1   7        5.91       -5.45      9.50 o 
  -2  -1   7     1113.03     1241.81     32.57 o 
  -1  -1   7       26.87       17.02     10.18 o 
   0  -1   7     8517.71     8760.50    117.64 o 
   1  -1   7      220.96      231.59     31.15 o 
   2  -1   7     2220.40     1915.04     77.55 o 
   3  -1   7      125.94      177.95     33.88 o 
   4  -1   7     1348.92     1474.79     76.04 o 
   5  -1   7     2020.38     2013.57     94.67 o 
   6  -1   7      534.32      591.07     66.06 o 
   7  -1   7     1149.79     1328.92     86.77 o 
   8  -1   7        3.99      -11.01     35.57 o 
   9  -1   7      895.78     1004.81     86.11 o 
 -10   0   7       17.18        8.38     48.28 o 
  -9   0   7      592.40      505.26     81.31 o 
  -8   0   7        4.74      -13.55     37.64 o 
  -7   0   7      396.75      315.72     64.94 o 
  -6   0   7       20.29       -2.96     17.04 o 
  -5   0   7       25.78       22.13     12.58 o 
  -4   0   7     1305.15     1156.18     51.09 o 
  -3   0   7      783.09      827.84     27.72 o 
  -2   0   7     4493.87     4782.03     74.09 o 
  -1   0   7     3210.32     3309.04     66.65 o 
   0   0   7     2385.01     2567.81     49.36 o 
   1   0   7     3958.52     3930.25     66.68 o 
   2   0   7      428.43      422.44     36.14 o 
   3   0   7     2670.79     2812.47    101.26 o 
   4   0   7       25.91       15.24     20.51 o 
   5   0   7     1157.82     1198.96     74.06 o 
   6   0   7        1.96      -33.60     22.87 o 
   7   0   7       44.97       71.71     38.02 o 
   8   0   7        0.43      -19.76     29.93 o 
   9   0   7       47.42       25.97     36.89 o 
 -10   1   7      328.73      234.89     75.76 o 
  -9   1   7       46.59       53.73     46.96 o 
  -8   1   7      275.93      215.60     60.04 o 
  -7   1   7       63.06       53.41     24.04 o 
  -6   1   7      915.91      753.49     43.51 o 
  -5   1   7      163.24      122.64     24.79 o 
  -4   1   7      936.26      856.23     30.16 o 
  -3   1   7       31.44       39.08     12.97 o 
  -2   1   7      673.26      701.36     24.24 o 
  -1   1   7      264.37      325.91     17.77 o 
   0   1   7      195.76      209.39     16.33 o 
   1   1   7     3728.42     3849.85     64.65 o 
   2   1   7     1919.29     2085.29     59.35 o 
   3   1   7     4200.01     4436.70    133.64 o 
   4   1   7       17.32        3.48     19.10 o 
   5   1   7     2225.90     2303.90    101.17 o 
   6   1   7     2038.43     2031.64    100.04 o 
   7   1   7     1119.22     1086.68     78.39 o 
   8   1   7      472.36      450.11     67.19 o 
   9   1   7      106.30       93.07     42.44 o 
  10   1   7       58.42       36.42     39.34 o 
 -10   2   7       13.70       -0.28     42.25 o 
  -8   2   7       68.13       54.30     35.85 o 
  -7   2   7       50.64       35.29     28.23 o 
  -6   2   7       45.69       28.51     27.38 o 
  -5   2   7     1607.08     1549.98     58.94 o 
  -4   2   7       37.30        1.56     15.83 o 
  -3   2   7     6902.00     7064.52    100.30 o 
  -2   2   7       49.49       72.30     11.10 o 
  -1   2   7    16791.26    17966.81    208.77 o 
   0   2   7        0.65       -6.58      7.61 o 
   1   2   7     4550.66     4571.76     71.41 o 
   2   2   7     2303.52     2322.32     62.58 o 
   3   2   7      431.27      471.50     30.82 o 
   4   2   7     5033.22     5464.66    160.17 o 
   5   2   7       43.71       29.74     25.31 o 
   6   2   7     2389.18     2347.75    107.66 o 
   7   2   7       52.41       59.38     36.89 o 
   8   2   7      170.59      175.79     48.28 o 
   9   2   7       17.96       25.41     32.56 o 
  10   2   7       34.04      -22.68     32.94 o 
  -9   3   7        0.18      -30.68     34.16 o 
  -8   3   7      104.86       25.50     35.10 o 
  -7   3   7       30.78        1.04     27.10 o 
  -6   3   7      271.84      270.93     43.95 o 
  -5   3   7       80.68      100.89     30.49 o 
  -4   3   7       16.87        1.69     19.01 o 
  -3   3   7       37.98       13.93     22.59 o 
  -2   3   7      784.88      940.34     25.41 o 
  -1   3   7     1217.37     1374.43     33.15 o 
   0   3   7     5762.21     6574.17     92.61 o 
   1   3   7     2270.58     2421.86     46.68 o 
   2   3   7     9386.39     9821.21    155.84 o 
   3   3   7     2289.11     2488.73    105.07 o 
   4   3   7     2626.94     2850.68     82.55 o 
   5   3   7       60.29       29.93     29.93 o 
   6   3   7     1550.50     1487.97     90.53 o 
   7   3   7     1358.14     1280.27     87.43 o 
   9   3   7      421.24      384.70     54.40 o 
  10   3   7       13.79       -3.48     31.62 o 
  -9   4   7      816.51      767.71     76.32 o 
  -8   4   7       31.18       21.08     36.32 o 
  -7   4   7      602.83      729.79     64.94 o 
  -6   4   7        1.12      -18.16     22.21 o 
  -5   4   7      258.14      246.18     42.73 o 
  -4   4   7      351.85      348.37     45.08 o 
  -3   4   7      414.27      376.04     40.28 o 
  -2   4   7     1079.64     1092.50     34.96 o 
  -1   4   7      239.73      218.59     24.07 o 
   0   4   7     6323.74     6669.72     95.11 o 
   1   4   7      322.58      343.45     17.95 o 
   2   4   7     1157.11     1226.74     58.82 o 
   3   4   7     2675.21     2658.48     74.66 o 
   4   4   7      290.19      302.54     80.22 o 
   5   4   7     1972.62     2004.82     71.20 o 
   6   4   7      345.89      348.66     57.22 o 
   7   4   7      402.72      330.21     59.01 o 
   8   4   7       14.43      -16.75     30.49 o 
   9   4   7       43.42       39.81     31.62 o 
  10   4   7       23.92       20.89     31.81 o 
  -9   5   7       50.06       25.03     46.68 o 
  -8   5   7      772.97      702.50     71.99 o 
  -7   5   7        2.94       11.67     32.56 o 
  -6   5   7     1524.73     1522.41     89.87 o 
  -5   5   7        8.88      -20.23     23.90 o 
  -4   5   7     2517.16     2434.52    104.84 o 
  -3   5   7       60.93       32.47     24.56 o 
  -2   5   7      387.04      417.17     43.20 o 
  -1   5   7      122.57       92.98     27.48 o 
   0   5   7       22.16        6.01      9.86 o 
   1   5   7     1869.52     2048.66     50.94 o 
   2   5   7     7112.68     7724.15    115.28 o 
   3   5   7     3375.71     3712.17     89.75 o 
   4   5   7     2910.91     3022.06     84.21 o 
   5   5   7     1068.23     1146.45     54.53 o 
   7   5   7      913.15      771.85     63.15 o 
   8   5   7      440.86      333.79     57.97 o 
   9   5   7     2102.96     1460.20     86.86 o 
  10   5   7       38.58       17.13     28.04 o 
  11   5   7       15.37       34.63     27.86 o 
  -8   6   7      113.04      158.28     56.47 o 
  -7   6   7       70.99       58.82     41.41 o 
  -6   6   7        4.94       18.44     32.84 o 
  -5   6   7      494.71      476.83     60.89 o 
  -4   6   7       54.44       77.64     31.90 o 
  -3   6   7     8184.52     7861.82    218.90 o 
  -2   6   7      697.19      619.21     52.42 o 
  -1   6   7    14094.88    14635.46    218.87 o 
   0   6   7       78.21       78.98     16.31 o 
   1   6   7     5496.39     5521.26     98.80 o 
   2   6   7       85.43       76.65     11.30 o 
   3   6   7     3418.07     3546.87     89.00 o 
   4   6   7     1518.97     1502.98     58.09 o 
   5   6   7      607.63      658.45     43.15 o 
   6   6   7     1149.31     1163.56     58.39 o 
   7   6   7      140.62       94.58     48.28 o 
   8   6   7      162.69       96.27     50.63 o 
   9   6   7       25.55       11.48     28.23 o 
  10   6   7      113.48       89.40     32.09 o 
  11   6   7        6.24       -2.16     20.89 o 
  -8   7   7      206.04      212.49     62.96 o 
  -7   7   7        0.03      -31.24     34.91 o 
  -6   7   7        9.69       10.63     35.38 o 
  -5   7   7        2.96      -19.95     25.41 o 
  -4   7   7     2259.38     2358.86    112.74 o 
  -3   7   7        3.32      -21.36     23.06 o 
  -2   7   7       99.01      124.31     35.48 o 
  -1   7   7      225.23      213.81     41.13 o 
   0   7   7      366.54      327.38     43.14 o 
   1   7   7       62.35       23.96     14.93 o 
   2   7   7     1782.86     1852.64     57.34 o 
   3   7   7     5098.16     5286.06    115.87 o 
   4   7   7     1777.94     1738.77     63.72 o 
   5   7   7      298.20      311.88     45.83 o 
   6   7   7      833.11      896.47     52.57 o 
   7   7   7      176.13      118.19     46.96 o 
   8   7   7     1000.37     1088.75     95.52 o 
   9   7   7       63.74        2.26     52.42 o 
  11   7   7       65.84       37.55     24.75 o 
  -8   8   7        1.48       11.67     45.45 o 
  -7   8   7      490.37      571.03     86.49 o 
  -6   8   7        0.50       -1.51     38.11 o 
  -5   8   7      515.13      676.71     68.51 o 
  -4   8   7       20.98       -1.13     27.76 o 
  -3   8   7      590.18      549.48     56.09 o 
  -2   8   7      278.73      211.64     45.36 o 
  -1   8   7     8445.34     8136.53    229.91 o 
   0   8   7     1746.72     1670.34     64.42 o 
   1   8   7     1999.35     1839.99     78.58 o 
   2   8   7      540.89      488.78     33.86 o 
   3   8   7        9.05       -6.19     14.54 o 
   4   8   7      900.86      823.25     46.50 o 
   5   8   7     1460.81     1463.68     62.58 o 
   6   8   7      379.31      450.99     47.38 o 
   7   8   7       82.08       88.89     29.12 o 
   8   8   7       60.90       62.30     46.86 o 
   9   8   7        1.09      -19.57     39.71 o 
  10   8   7       70.56       64.74     66.72 o 
  -7   9   7        6.54        3.20     47.05 o 
  -6   9   7     1127.08     1128.09     96.09 o 
  -5   9   7        6.47       -4.14     34.07 o 
  -4   9   7     1232.27     1120.00     84.60 o 
  -3   9   7       87.76       88.55     35.95 o 
  -2   9   7      456.95      436.18     62.11 o 
  -1   9   7       76.10      115.18     38.30 o 
   0   9   7     1753.15     1735.68     60.79 o 
   1   9   7      242.21      301.72     31.93 o 
   2   9   7      941.50      851.24     43.66 o 
   3   9   7      202.56      167.51     28.27 o 
   4   9   7     2295.04     2271.18     76.84 o 
   5   9   7      231.72      181.83     57.08 o 
   6   9   7      102.10       61.07     25.09 o 
   7   9   7      137.44      187.55     37.61 o 
   8   9   7      153.06      191.97     56.37 o 
   9   9   7      505.28      669.47    104.92 o 
  10   9   7        0.01      -46.02     50.16 o 
  -6  10   7        8.91      -13.65     42.26 o 
  -5  10   7      754.11      781.17     96.27 o 
  -4  10   7        4.13        5.36     35.48 o 
  -3  10   7        0.10        7.72     35.20 o 
  -2  10   7       84.82       53.45     37.45 o 
  -1  10   7     5645.33     5433.13    186.81 o 
   0  10   7     1018.77     1032.66     73.97 o 
   1  10   7     2030.95     2057.45     66.76 o 
   2  10   7       84.73      100.77     25.75 o 
   3  10   7      860.47      765.22     45.46 o 
   4  10   7       25.54       11.81     21.72 o 
   5  10   7      802.45      754.41     49.80 o 
   6  10   7      817.32      852.83     54.21 o 
   7  10   7      112.81       84.61     38.02 o 
   8  10   7        0.34       -5.55     26.01 o 
   9  10   7       34.08       92.79     57.50 o 
  10  10   7        2.56      -49.50     60.04 o 
  -6  11   7      140.62      174.00     63.81 o 
  -5  11   7       13.95      -11.86     45.64 o 
  -4  11   7     1842.48     1667.15    114.53 o 
  -3  11   7        0.53      -33.41     29.27 o 
  -2  11   7     1214.48     1145.31     87.05 o 
  -1  11   7      130.50      108.03     45.27 o 
   0  11   7      363.03      381.22     59.48 o 
   1  11   7       52.35       63.86     23.84 o 
   2  11   7       54.04       44.24     24.12 o 
   3  11   7      551.78      580.57     42.41 o 
   4  11   7       18.95      -24.73     20.02 o 
   5  11   7      715.71      668.62     47.61 o 
   6  11   7       69.49       40.19     25.96 o 
   7  11   7       21.19        3.33     28.33 o 
   8  11   7      372.43      497.59    133.82 o 
   9  11   7      296.99      294.46     74.44 o 
  10  11   7       91.56      146.43     74.63 o 
  -5  12   7       69.73       87.89     55.24 o 
  -4  12   7        0.23       -8.28     47.52 o 
  -3  12   7      192.29      239.59     64.94 o 
  -2  12   7        0.02      -16.85     34.26 o 
  -1  12   7      775.76      669.47     69.64 o 
   0  12   7      128.33       92.69     40.94 o 
   1  12   7     7051.15     7197.03    223.79 o 
   2  12   7        0.22      -10.41     20.63 o 
   3  12   7      566.19      613.51     51.67 o 
   4  12   7       19.28       10.79     51.38 o 
   5  12   7        5.56      -25.35     22.53 o 
   6  12   7      548.61      632.64     58.99 o 
   7  12   7       65.13        4.70     29.44 o 
   8  12   7      201.57      349.88     74.35 o 
   9  12   7       35.81       -4.80     55.33 o 
  -4  13   7      235.90      204.77     68.42 o 
  -3  13   7        8.54       -4.42     41.97 o 
  -2  13   7      171.43      163.46     56.84 o 
  -1  13   7        3.14       -7.25     37.92 o 
   0  13   7      224.94      151.32     48.75 o 
   1  13   7        6.08       25.31     32.47 o 
   2  13   7      580.05      628.44     76.70 o 
   3  13   7        1.55      -32.06     21.37 o 
   4  13   7      332.34      467.91     78.67 o 
   5  13   7       61.40       61.83     53.78 o 
   6  13   7      256.74      256.85     50.63 o 
   7  13   7        9.63      -11.10     48.94 o 
   8  13   7      128.51       57.87     54.11 o 
   9  13   7      333.83      318.26     78.77 o 
  -3  14   7      148.57      113.11     64.37 o 
  -2  14   7        6.71        3.86     48.94 o 
  -1  14   7      192.65      221.43     62.58 o 
   0  14   7       16.76      -13.27     37.17 o 
   1  14   7      131.94      118.95     43.29 o 
   2  14   7      387.73      474.20     69.26 o 
   3  14   7        0.65       18.70     45.74 o 
   4  14   7        3.51      -38.27     25.52 o 
   5  14   7      101.02       52.00     33.83 o 
   6  14   7        6.43      -26.07     44.33 o 
   7  14   7       51.53       53.36     55.62 o 
   8  14   7        0.65      -22.68     50.25 o 
  -1  15   7        3.52      -31.43     42.44 o 
   0  15   7      206.93      183.03     54.11 o 
   1  15   7       71.46       67.19     44.51 o 
   2  15   7       36.38       50.16     43.85 o 
   3  15   7       75.79       60.32     41.59 o 
   4  15   7        9.54      -41.78     42.82 o 
   5  15   7       10.49       38.39     50.82 o 
   6  15   7       72.50       43.66     50.63 o 
   7  15   7       11.10       32.00     54.30 o 
   1  16   7      251.73      254.65     60.51 o 
   2  16   7        1.60      -32.28     33.79 o 
   4  16   7       17.40       49.12     50.63 o 
   5  16   7       87.56      156.21     65.41 o 
  -4 -11   8       11.13       14.49     43.95 o 
  -3 -11   8        6.89       86.01     50.35 o 
  -2 -11   8      103.28       85.45     54.30 o 
  -1 -11   8        2.18      -11.39     43.95 o 
  -6 -10   8        4.11        7.32     29.14 o 
  -5 -10   8       50.24       39.50     29.17 o 
  -4 -10   8       48.86       16.84     48.37 o 
  -3 -10   8        2.34       13.27     41.88 o 
  -2 -10   8       72.84       54.11     43.76 o 
  -1 -10   8      257.12      265.94     57.69 o 
   0 -10   8      130.29       75.75     48.65 o 
   1 -10   8        1.84      -17.03     42.54 o 
  -7  -9   8       61.36       76.06     35.80 o 
  -6  -9   8       91.93       85.44     34.07 o 
  -5  -9   8       26.33       -7.55     28.05 o 
  -4  -9   8       18.48      -47.34     35.95 o 
  -3  -9   8       13.58      -30.59     30.96 o 
  -2  -9   8       63.87       11.29     38.96 o 
  -1  -9   8       99.57      151.32     51.67 o 
   0  -9   8      134.60      145.30     49.78 o 
   1  -9   8      259.11      202.51     49.13 o 
   2  -9   8       76.52       54.96     39.71 o 
   3  -9   8        5.23      -18.16     33.50 o 
  -8  -8   8        4.13       21.52     31.16 o 
  -7  -8   8       37.27       52.49     34.07 o 
  -6  -8   8       88.16       78.91     32.55 o 
  -5  -8   8        1.13        9.32     25.05 o 
  -4  -8   8      344.55      329.67     42.56 o 
  -3  -8   8        3.13      -43.20     28.80 o 
  -2  -8   8       93.93      102.86     44.61 o 
  -1  -8   8       63.81       59.29     42.16 o 
   0  -8   8      124.50      102.01     39.15 o 
   1  -8   8      546.61      458.67     63.24 o 
   2  -8   8        8.03       27.29     37.36 o 
   3  -8   8      780.14      702.88     64.47 o 
   4  -8   8      184.02      187.27     49.60 o 
  -9  -7   8        8.04       36.79     43.10 o 
  -8  -7   8       15.13       11.86     30.75 o 
  -7  -7   8      281.04      336.52     47.90 o 
  -6  -7   8      140.88      151.26     35.94 o 
  -5  -7   8      118.47      112.26     31.55 o 
  -4  -7   8       16.82       14.92     23.92 o 
  -3  -7   8      314.71      284.75     36.15 o 
  -2  -7   8      432.35      417.73     58.07 o 
  -1  -7   8       63.56       77.35     35.48 o 
   0  -7   8      214.37      228.68     45.74 o 
   1  -7   8      313.06      361.74     53.45 o 
   2  -7   8       49.64       -6.49     31.71 o 
   3  -7   8       74.44       77.17     35.48 o 
   4  -7   8        1.17      -12.99     34.07 o 
   5  -7   8        1.73      -35.57     31.90 o 
  -9  -6   8        0.04        0.38     43.48 o 
  -8  -6   8       71.79       60.70     44.70 o 
  -7  -6   8        0.15       -2.81     26.02 o 
  -6  -6   8       42.73       11.52     25.17 o 
  -5  -6   8      176.73      204.35     36.62 o 
  -4  -6   8      231.96      245.31     35.17 o 
  -3  -6   8      163.06      162.10     30.44 o 
  -2  -6   8        3.33      -14.08     18.38 o 
  -1  -6   8      330.93      358.92     48.84 o 
   0  -6   8       15.83       14.59     26.16 o 
   1  -6   8      846.92      707.02     57.03 o 
   2  -6   8      744.06      655.82     58.35 o 
   3  -6   8      125.55      154.05     42.82 o 
   4  -6   8      351.73      348.85     53.83 o 
   5  -6   8       94.67      105.96     45.08 o 
   6  -6   8       69.31       77.54     47.90 o 
  -9  -5   8      107.48       83.66     52.79 o 
  -8  -5   8        1.09      -15.34     38.68 o 
  -7  -5   8      318.19      374.72    111.52 o 
  -6  -5   8      200.47      166.82     49.36 o 
  -5  -5   8      962.03     1047.86     54.90 o 
  -4  -5   8       31.71       45.08     22.31 o 
  -3  -5   8      330.05      388.02     37.39 o 
  -2  -5   8      374.45      380.97     39.06 o 
  -1  -5   8      229.27      220.77     39.81 o 
   0  -5   8      534.77      531.79     47.53 o 
   1  -5   8      184.82      126.57     34.44 o 
   2  -5   8      941.20      803.94     58.91 o 
   3  -5   8       29.27       14.30     28.89 o 
   4  -5   8      168.42      178.89     46.21 o 
   5  -5   8       23.22        8.19     28.42 o 
   6  -5   8       10.07      -26.07     36.70 o 
   7  -5   8        7.63      -37.36     37.08 o 
 -10  -4   8      124.09      141.63     57.88 o 
  -9  -4   8       12.60      -20.99     43.10 o 
  -8  -4   8      101.56       65.31     46.86 o 
  -7  -4   8       48.37       40.47     39.71 o 
  -6  -4   8        9.46       13.03     25.49 o 
  -5  -4   8       23.80       32.32     22.49 o 
  -4  -4   8     1669.46     1724.26     64.05 o 
  -3  -4   8        2.30      -22.68     15.12 o 
  -2  -4   8     2359.60     2303.77     68.23 o 
  -1  -4   8      161.91      165.00     25.85 o 
   0  -4   8      449.49      386.40     40.28 o 
   1  -4   8       62.77       45.08     25.88 o 
   2  -4   8      467.01      421.69     43.57 o 
   3  -4   8     1678.01     1432.07     77.17 o 
   4  -4   8       25.13       23.53     30.87 o 
   5  -4   8     1717.93     1656.33     91.19 o 
   6  -4   8       51.82       25.03     37.64 o 
   7  -4   8     1058.08     1111.15     84.89 o 
 -10  -3   8        0.27      -33.31     48.47 o 
  -9  -3   8       36.18        8.28     46.68 o 
  -8  -3   8        3.12       -5.93     32.94 o 
  -7  -3   8        1.08      -11.86     34.63 o 
  -6  -3   8      170.05      138.00     41.73 o 
  -5  -3   8      115.11       89.63     25.39 o 
  -4  -3   8      518.65      502.81     36.73 o 
  -3  -3   8      382.09      371.61     33.77 o 
  -2  -3   8       30.55       12.09     16.40 o 
  -1  -3   8      719.58      589.26     34.02 o 
   0  -3   8      454.74      362.11     36.51 o 
   1  -3   8     2040.37     2091.77     85.64 o 
   2  -3   8        4.01        6.68     22.21 o 
   3  -3   8      801.25      742.49     56.28 o 
   4  -3   8        3.43       -6.59     28.98 o 
   5  -3   8      141.98      199.31     44.23 o 
   6  -3   8        4.29      -32.47     34.35 o 
   7  -3   8       85.85       61.92     42.07 o 
   8  -3   8        4.09      -27.95     38.58 o 
 -10  -2   8      192.55      194.70     66.06 o 
  -9  -2   8        1.87       24.75     41.41 o 
  -8  -2   8      567.88      628.15     85.92 o 
  -7  -2   8        0.32      -20.23     32.19 o 
  -6  -2   8      457.81      466.67     66.16 o 
  -5  -2   8       10.99       27.63     19.71 o 
  -4  -2   8      545.83      554.33     38.53 o 
  -3  -2   8      526.64      487.57     32.35 o 
  -2  -2   8      235.51      264.20     21.53 o 
  -1  -2   8     2356.55     2281.43     62.01 o 
   0  -2   8      692.71      607.97     33.60 o 
   1  -2   8     1536.16     1445.71     68.89 o 
   2  -2   8      182.70      238.84     38.40 o 
   3  -2   8     1368.29     1371.93     72.93 o 
   4  -2   8     1500.47     1376.07     78.02 o 
   5  -2   8      957.58      949.85     70.11 o 
   6  -2   8      258.63      242.42     54.30 o 
   7  -2   8       11.35       27.76     35.48 o 
   8  -2   8       24.35       74.06     49.12 o 
 -10  -1   8       14.79       41.31     48.46 o 
  -9  -1   8        3.40       25.79     44.32 o 
  -8  -1   8        3.95      -15.62     35.48 o 
  -7  -1   8      837.27      947.50     84.79 o 
  -6  -1   8        4.15      -35.01     29.83 o 
  -5  -1   8     1713.90     1606.75    135.19 o 
  -4  -1   8        4.36       -7.33     15.73 o 
  -3  -1   8     7515.89     8224.39    116.52 o 
  -2  -1   8       94.82       56.60     13.26 o 
  -1  -1   8      826.77      793.33     31.13 o 
   0  -1   8     1168.72     1158.84     34.70 o 
   1  -1   8       13.18        8.19     17.79 o 
   2  -1   8     3633.86     3564.97    116.51 o 
   3  -1   8      159.98      142.38     32.84 o 
   4  -1   8      920.37     1068.14     68.23 o 
   5  -1   8        1.56        8.47     27.95 o 
   6  -1   8       11.26      -38.40     25.60 o 
   7  -1   8       12.83      -28.42     32.66 o 
   8  -1   8      119.10      155.84     48.65 o 
   9  -1   8        0.88        4.99     41.41 o 
 -10   0   8       75.84       91.28     54.67 o 
  -9   0   8       16.46        4.23     42.35 o 
  -8   0   8       73.70       46.49     48.65 o 
  -7   0   8       58.81       34.35     41.97 o 
  -6   0   8        3.09      -11.86     28.61 o 
  -5   0   8        3.17       -3.52     16.46 o 
  -4   0   8      310.56      307.89     23.75 o 
  -3   0   8      119.69      121.29     16.28 o 
  -2   0   8     6112.20     6931.66    125.17 o 
  -1   0   8     2116.01     2205.79     47.00 o 
   0   0   8     4278.69     4382.50     84.09 o 
   1   0   8     1900.82     1950.04     46.03 o 
   2   0   8     2927.99     2822.44     99.94 o 
   3   0   8      169.12      156.68     32.56 o 
   4   0   8     1067.52     1096.47     70.30 o 
   5   0   8     3700.42     3911.48    142.01 o 
   6   0   8      402.93      371.81     58.54 o 
   7   0   8     1156.24     1296.27     86.67 o 
   8   0   8        2.39       -9.79     36.04 o 
   9   0   8      297.46      280.63     62.58 o 
 -10   1   8        1.42      -42.16     47.71 o 
  -9   1   8       77.97      -14.02     42.54 o 
  -8   1   8        9.12       -8.75     38.11 o 
  -7   1   8       41.69       15.53     39.81 o 
  -6   1   8      207.87      202.71     50.54 o 
  -5   1   8      561.87      577.16     40.49 o 
  -4   1   8      182.90      183.71     19.34 o 
  -3   1   8      267.77      291.28     29.73 o 
  -2   1   8     1311.69     1339.23     35.37 o 
  -1   1   8      420.12      426.57     20.66 o 
   0   1   8      734.25      733.92     26.63 o 
   1   1   8     4436.74     4553.62     76.11 o 
   2   1   8      607.35      591.02     33.61 o 
   3   1   8     4178.07     4452.42    139.75 o 
   4   1   8      116.02       94.77     30.12 o 
   5   1   8      649.29      617.24     56.47 o 
   6   1   8       96.77      110.38     43.20 o 
   7   1   8       74.85       76.04     40.18 o 
   8   1   8       23.86       21.36     35.48 o 
   9   1   8        0.93       33.69     40.37 o 
  -9   2   8        2.18      -33.50     37.08 o 
  -8   2   8     1064.30      874.52     90.06 o 
  -7   2   8        0.55       -4.06     19.67 o 
  -6   2   8     1676.16     1632.63     65.75 o 
  -5   2   8       29.58       21.60     19.99 o 
  -4   2   8      143.16       95.31     38.63 o 
  -3   2   8      131.75      131.20     22.71 o 
  -2   2   8      195.99      200.12     36.15 o 
  -1   2   8     2323.36     2433.43     49.08 o 
   0   2   8     6530.86     6874.33    141.74 o 
   1   2   8     2876.36     3165.59     59.13 o 
   2   2   8      921.56      902.58     40.33 o 
   3   2   8     1837.53     1876.24     62.71 o 
   4   2   8      365.52      320.61     45.83 o 
   5   2   8     2208.22     2277.08    103.90 o 
   6   2   8      594.23      456.04     65.97 o 
   7   2   8     3210.33     3168.67    133.82 o 
   8   2   8        8.55       13.55     30.58 o 
   9   2   8       12.68      -20.99     32.66 o 
  10   2   8       49.00       78.01     37.55 o 
  -8   3   8       16.38      -12.99     29.46 o 
  -7   3   8       23.71       10.26     30.87 o 
  -6   3   8       20.48      -35.43     23.62 o 
  -5   3   8     5082.68     4701.50    116.64 o 
  -4   3   8      271.01      274.22     33.78 o 
  -3   3   8     9396.65     9238.43    312.77 o 
  -2   3   8        0.28       -5.82      8.11 o 
  -1   3   8     2919.85     3079.41     56.70 o 
   0   3   8      149.93      111.66     14.67 o 
   1   3   8     2372.06     2383.38     73.30 o 
   2   3   8     3131.07     3240.90     59.90 o 
   3   3   8     1396.73     1396.74     53.38 o 
   4   3   8      833.47      854.22     45.31 o 
   5   3   8      740.82      784.93     64.18 o 
   6   3   8       16.78       -4.42     29.36 o 
   7   3   8       45.84       31.81     38.96 o 
   8   3   8      116.67       86.67     36.79 o 
   9   3   8        4.19      -17.60     29.46 o 
  10   3   8      347.32      360.80     58.54 o 
  -9   4   8        1.12      -17.97     38.11 o 
  -8   4   8        3.15       19.10     33.88 o 
  -7   4   8       10.59       -5.55     29.74 o 
  -6   4   8      954.89      933.25     68.14 o 
  -5   4   8       19.64       -1.41     25.22 o 
  -4   4   8      359.41      440.13     55.52 o 
  -3   4   8       25.40       20.04     23.06 o 
  -2   4   8     2265.61     2303.13     45.06 o 
  -1   4   8       74.58       70.95     12.16 o 
   0   4   8     1543.10     1638.60     39.78 o 
   1   4   8     4142.70     4240.11    106.94 o 
   2   4   8     2099.09     2001.33     53.41 o 
   3   4   8      615.18      548.22     35.50 o 
   4   4   8     2120.77     2124.25     72.77 o 
   5   4   8       11.60        6.21     19.06 o 
   6   4   8     1189.94     1269.91     86.02 o 
   7   4   8      830.11      723.86     67.29 o 
   8   4   8      307.85      350.35     68.79 o 
  10   4   8        1.06      -23.43     26.82 o 
  -9   5   8      162.19      202.89     58.44 o 
  -8   5   8        0.42      -25.50     36.42 o 
  -7   5   8      228.01      247.88     52.42 o 
  -6   5   8       45.68       58.91     34.91 o 
  -5   5   8      551.89      525.67     53.08 o 
  -4   5   8      290.73      293.33     49.41 o 
  -3   5   8     9518.51     8643.78    234.52 o 
  -2   5   8      853.40      769.31     57.41 o 
  -1   5   8     2114.08     2092.61     57.69 o 
   0   5   8       85.83       49.81     16.94 o 
   1   5   8        5.17       -2.03     10.04 o 
   2   5   8     2369.20     2408.06     56.23 o 
   3   5   8     3306.17     3406.03     90.01 o 
   4   5   8      645.00      563.70     39.15 o 
   5   5   8      213.09      210.02     32.84 o 
   6   5   8        4.85      -27.10     27.29 o 
   7   5   8        2.31      -26.44     28.61 o 
   8   5   8       97.26       55.71     40.84 o 
   9   5   8        6.55      -38.87     29.55 o 
  10   5   8       19.67      -11.39     26.16 o 
  -8   6   8     1017.84      985.70     89.40 o 
  -7   6   8        1.02       -8.56     32.94 o 
  -6   6   8     1274.24     1203.00     84.32 o 
  -5   6   8       88.65       45.08     34.63 o 
  -4   6   8      790.37      764.60     63.05 o 
  -3   6   8      170.25      170.42     41.13 o 
  -2   6   8     3381.01     3230.41    125.35 o 
  -1   6   8       38.36       20.23     24.47 o 
   0   6   8     1583.52     1395.96     57.49 o 
   1   6   8      124.87      115.57     30.83 o 
   2   6   8     4752.96     5028.47     90.27 o 
   3   6   8      631.62      509.71     35.97 o 
   4   6   8        3.99      -22.55     15.03 o 
   5   6   8     1100.07     1274.09     59.64 o 
   6   6   8      364.26      530.66     69.74 o 
   7   6   8     2264.34     1978.65    105.40 o 
   8   6   8       17.21      -29.55     26.35 o 
   9   6   8     1143.70      734.96     65.03 o 
  10   6   8        3.28       11.39     31.06 o 
  -8   7   8        3.83      -57.31     38.21 o 
  -7   7   8      373.20      395.05     70.86 o 
  -6   7   8        3.89       -4.14     31.90 o 
  -5   7   8       37.65       28.23     33.22 o 
  -4   7   8        5.10      -37.46     25.60 o 
  -3   7   8     7100.02     6434.84    201.21 o 
  -2   7   8     1709.90     1697.55     91.19 o 
  -1   7   8     2040.01     1963.22     94.49 o 
   0   7   8      115.24       84.14     17.44 o 
   1   7   8      966.19      873.90     30.31 o 
   2   7   8      163.23      139.76     24.70 o 
   3   7   8     2261.79     2131.01     81.17 o 
   4   7   8      877.09      857.91     47.33 o 
   5   7   8     1081.60     1123.14     56.06 o 
   6   7   8      257.15      216.54     41.31 o 
   7   7   8      132.90      151.32     52.42 o 
   8   7   8      110.31       46.39     48.28 o 
   9   7   8       24.49       14.30     28.61 o 
  10   7   8      385.33      200.91     47.53 o 
  -7   8   8        0.09      -30.30     42.35 o 
  -6   8   8     1620.72     1460.77    103.43 o 
  -5   8   8        3.33       -6.49     31.34 o 
  -4   8   8      433.38      400.89     61.17 o 
  -3   8   8        0.83      -25.32     27.39 o 
  -2   8   8        5.60       16.37     31.52 o 
  -1   8   8      508.52      459.05     51.10 o 
   0   8   8      308.26      357.40     64.84 o 
   1   8   8      438.26      397.10     36.89 o 
   2   8   8        6.92      -12.02     15.51 o 
   3   8   8     1115.54     1070.39     50.48 o 
   4   8   8      476.16      491.80     49.64 o 
   5   8   8       30.14       14.89     21.58 o 
   6   8   8      829.75      881.89     54.18 o 
   7   8   8      412.40      443.89     54.58 o 
   8   8   8       98.33      121.58     53.64 o 
   9   8   8        0.36      -29.27     53.08 o 
  -7   9   8       48.76       62.77     52.04 o 
  -6   9   8        5.60       13.17     46.21 o 
  -5   9   8      440.44      600.48     83.38 o 
  -4   9   8        1.81      -30.02     30.68 o 
  -3   9   8     1987.05     2086.50    112.37 o 
  -2   9   8      269.88      192.26     48.65 o 
  -1   9   8    14050.08    13517.71    340.68 o 
   0   9   8        8.39      -11.48     22.40 o 
   1   9   8      670.44      711.01     39.05 o 
   2   9   8      203.95      237.74     30.97 o 
   3   9   8       46.99       13.08     19.83 o 
   4   9   8     1532.12     1544.92     65.16 o 
   5   9   8      206.33      217.78     38.11 o 
   6   9   8       78.28       49.49     27.87 o 
   7   9   8       73.72       63.65     30.39 o 
   8   9   8       19.77        4.33     44.79 o 
   9   9   8        2.57      -25.60     49.97 o 
  10   9   8       27.24      -40.66     59.85 o 
  -6  10   8      299.74      268.11     68.79 o 
  -5  10   8       60.89       53.73     50.91 o 
  -4  10   8      411.33      521.25     76.70 o 
  -3  10   8        7.16       -2.64     33.69 o 
  -2  10   8        4.87      -23.90     30.77 o 
  -1  10   8      106.65      124.22     42.91 o 
   0  10   8     2944.12     2834.39    124.88 o 
   1  10   8       80.16       45.54     22.50 o 
   2  10   8     1939.91     1968.34     68.90 o 
   3  10   8       42.78       14.06     22.32 o 
   4  10   8      696.44      643.77     45.68 o 
   5  10   8      193.57      148.13     34.55 o 
   6  10   8      357.25      396.93     67.81 o 
   7  10   8     1937.41     2210.78     90.05 o 
   8  10   8      181.46      206.09     43.39 o 
   9  10   8      105.97      162.71     63.71 o 
  10  10   8        7.18      -18.82     51.57 o 
  -5  11   8      138.43       50.53     52.04 o 
  -4  11   8        6.60      -13.46     44.04 o 
  -3  11   8      111.20       82.62     45.74 o 
  -2  11   8      148.23      205.15     52.51 o 
  -1  11   8      119.50       56.84     38.49 o 
   0  11   8     1533.79     1557.51     93.36 o 
   1  11   8       52.49       51.29     37.45 o 
   2  11   8       56.03       48.26     23.76 o 
   3  11   8      610.74      641.72     45.38 o 
   4  11   8       13.76      -29.80     19.87 o 
   5  11   8     1267.88     1215.55     81.08 o 
   6  11   8       64.77       64.45     32.85 o 
   7  11   8      284.34      273.70     53.54 o 
   8  11   8      109.34      101.48     46.44 o 
   9  11   8        1.12      -16.28     49.03 o 
  10  11   8       63.34       62.86     61.83 o 
  -5  12   8        4.27      -16.56     46.30 o 
  -4  12   8     1089.01      947.78     95.33 o 
  -3  12   8       26.42        1.13     44.89 o 
  -2  12   8        2.85        2.73     39.81 o 
  -1  12   8       10.35        1.79     32.09 o 
   0  12   8        4.72      -17.13     29.74 o 
   1  12   8      310.45      314.12     56.56 o 
   2  12   8      219.51      167.40     32.94 o 
   3  12   8       54.39       30.62     25.86 o 
   4  12   8       95.77       21.82     40.98 o 
   5  12   8      116.09      107.08     33.37 o 
   6  12   8       45.92       18.47     28.75 o 
   7  12   8      405.28      538.63     69.12 o 
   8  12   8      231.82      240.91     56.04 o 
   9  12   8      374.09      408.13     88.27 o 
  -4  13   8        0.46      -11.76     49.69 o 
  -3  13   8     1432.89     1261.35    107.10 o 
  -2  13   8        2.45      -53.36     42.63 o 
  -1  13   8      655.34      699.39     74.44 o 
   0  13   8       12.68       -2.16     33.22 o 
   1  13   8     2663.94     2716.94    130.34 o 
   2  13   8        5.14       -6.96     31.06 o 
   3  13   8       44.11       -1.72     25.11 o 
   4  13   8      193.37      144.12     64.32 o 
   5  13   8        0.96       -9.89     29.97 o 
   6  13   8       12.33       -7.25     28.62 o 
   7  13   8       77.94      101.41     38.75 o 
   8  13   8      106.76       94.10     57.50 o 
   9  13   8        0.33        4.99     54.49 o 
  -2  14   8       23.39      -32.56     48.65 o 
  -1  14   8        0.85       -8.28     37.08 o 
   0  14   8       38.93       21.46     39.90 o 
   1  14   8       15.52       30.30     37.92 o 
   2  14   8      478.28      538.18     72.93 o 
   3  14   8       17.85      -29.46     32.94 o 
   4  14   8       77.77       80.13     33.61 o 
   5  14   8        0.18      -30.20     26.31 o 
   6  14   8      134.26      153.34     92.69 o 
   7  14   8        2.50       -3.67     43.95 o 
   8  14   8       43.71       95.71     60.04 o 
  -1  15   8      138.87      133.34     58.82 o 
   0  15   8       14.20       25.88     42.16 o 
   1  15   8       20.20       28.80     37.92 o 
   2  15   8      242.31      201.39     57.12 o 
   3  15   8        0.42      -28.80     38.77 o 
   4  15   8        2.26        2.13     29.51 o 
   5  15   8      283.73      324.00     72.28 o 
   6  15   8       21.76       63.90     54.86 o 
   7  15   8       48.20       59.76     61.83 o 
   1  16   8        1.66       44.23     49.97 o 
   2  16   8       29.39       55.05     41.50 o 
   3  16   8        3.90       -9.51     39.62 o 
   5  16   8       38.09      -27.86     51.48 o 
  -5 -10   9      196.10      207.03     66.35 o 
  -4 -10   9       37.56       25.03     49.12 o 
  -3 -10   9       60.80      100.23     48.84 o 
  -2 -10   9       12.42      -21.93     41.88 o 
  -1 -10   9       34.69       -1.41     41.59 o 
  -6  -9   9       18.55      -38.94     31.01 o 
  -5  -9   9       20.45       13.25     29.18 o 
  -4  -9   9       15.84      -13.93     44.61 o 
  -3  -9   9      101.65      134.28     49.69 o 
  -2  -9   9       38.60       25.60     44.70 o 
  -1  -9   9       92.79       79.99     44.32 o 
   0  -9   9      276.47      183.03     53.83 o 
   1  -9   9       32.33       21.64     36.98 o 
   2  -9   9      144.34      114.52     49.60 o 
  -7  -8   9      291.19      381.03     52.89 o 
  -6  -8   9        0.38      -10.53     27.99 o 
  -5  -8   9       32.91       27.36     28.77 o 
  -4  -8   9      188.53      244.51     64.23 o 
  -3  -8   9       90.85      101.26     48.37 o 
  -2  -8   9      114.10      150.75     44.70 o 
  -1  -8   9       44.33        6.12     40.65 o 
   0  -8   9      157.02       92.22     44.23 o 
   1  -8   9       39.03        1.04     32.09 o 
   2  -8   9       87.55       49.69     36.98 o 
   3  -8   9       93.76       87.42     44.61 o 
  -8  -7   9        1.27      -28.89     37.17 o 
  -7  -7   9       14.01       -1.18     31.62 o 
  -6  -7   9      113.84      116.18     34.54 o 
  -5  -7   9       26.00       -0.68     27.84 o 
  -4  -7   9      221.84      264.24     40.25 o 
  -3  -7   9       77.84       62.38     28.84 o 
  -2  -7   9      177.36      152.54     45.36 o 
  -1  -7   9       45.65       24.37     35.20 o 
   0  -7   9      133.43      105.86     40.56 o 
   1  -7   9      894.61      704.76     62.30 o 
   2  -7   9       71.73       26.26     34.72 o 
   3  -7   9      545.53      543.83     69.83 o 
   4  -7   9        4.18      -34.73     35.20 o 
  -8  -6   9       96.04       91.00     48.46 o 
  -7  -6   9      133.81      104.25     37.04 o 
  -6  -6   9      106.98       59.50     43.57 o 
  -5  -6   9      324.53      356.71     44.92 o 
  -4  -6   9       73.12       89.26     30.54 o 
  -3  -6   9      504.50      502.59     72.13 o 
  -2  -6   9        5.06        9.36     22.82 o 
  -1  -6   9      613.97      619.59     55.71 o 
   0  -6   9       14.40       -0.19     27.38 o 
   1  -6   9      130.45      165.53     44.98 o 
   2  -6   9        3.25        0.94     32.18 o 
   3  -6   9       47.14       14.77     33.88 o 
   4  -6   9        2.79      -11.48     31.06 o 
   5  -6   9        0.86        0.56     38.87 o 
  -9  -5   9        3.84       46.96     47.81 o 
  -8  -5   9        5.98       21.64     37.92 o 
  -7  -5   9        0.51      -16.09     32.09 o 
  -6  -5   9      296.01      229.89     56.51 o 
  -5  -5   9       48.34       34.54     24.95 o 
  -4  -5   9       56.14       56.29     27.10 o 
  -3  -5   9      947.53      955.08     62.70 o 
  -2  -5   9       46.48       40.31     21.79 o 
  -1  -5   9      567.32      581.00     51.76 o 
   0  -5   9      313.94      282.60     47.62 o 
   1  -5   9      426.11      436.56     54.02 o 
   2  -5   9      901.41      842.24     63.05 o 
   3  -5   9      688.80      565.57     55.52 o 
   4  -5   9      209.77      281.38     50.25 o 
   5  -5   9        2.35      -45.88     30.59 o 
   6  -5   9       26.47       16.09     40.37 o 
  -9  -4   9      459.06      506.67     86.02 o 
  -8  -4   9        4.28       34.35     46.77 o 
  -7  -4   9     1004.51     1017.89     87.80 o 
  -6  -4   9       27.42       12.10     26.30 o 
  -5  -4   9     2139.24     2186.06     79.03 o 
  -4  -4   9      183.50      215.57     33.20 o 
  -3  -4   9       57.01       30.43     28.00 o 
  -2  -4   9      719.37      706.29     58.30 o 
  -1  -4   9        5.52       -7.21     24.42 o 
   0  -4   9     1467.50     1358.28     72.75 o 
   1  -4   9       10.36       -6.96     22.21 o 
   2  -4   9      324.76      449.26     54.77 o 
   3  -4   9      214.43      168.26     43.67 o 
   4  -4   9       70.44       91.19     37.27 o 
   5  -4   9       15.03      -17.69     31.81 o 
   6  -4   9      253.82      256.06     57.97 o 
   7  -4   9        4.81      -16.85     41.31 o 
  -9  -3   9       30.18        8.56     47.99 o 
  -8  -3   9       26.52       19.10     43.10 o 
  -7  -3   9        0.03       41.41     40.84 o 
  -6  -3   9       13.52       -1.22     32.09 o 
  -5  -3   9      256.50      241.78     35.71 o 
  -4  -3   9      720.21      731.51     44.98 o 
  -3  -3   9      513.70      506.48     38.28 o 
  -2  -3   9     1853.53     1795.75     60.13 o 
  -1  -3   9      369.58      322.51     33.50 o 
   0  -3   9     1263.60     1087.34     62.49 o 
   1  -3   9      576.53      512.03     48.56 o 
   2  -3   9      676.69      599.73     50.63 o 
   3  -3   9     2682.10     2727.48    110.77 o 
   4  -3   9     1127.41     1129.79     74.44 o 
   5  -3   9      540.29      647.92     72.37 o 
   6  -3   9        5.64      -19.20     32.75 o 
   7  -3   9       90.07       73.40     47.15 o 
  -9  -2   9        1.60       17.60     42.25 o 
  -8  -2   9      230.80      231.88     65.69 o 
  -7  -2   9       94.47       57.50     41.12 o 
  -6  -2   9      150.44      174.19     48.84 o 
  -5  -2   9        6.01       -7.47     19.01 o 
  -4  -2   9      612.96      618.30     40.73 o 
  -3  -2   9      146.05      175.73     26.99 o 
  -2  -2   9      683.45      557.17     34.27 o 
  -1  -2   9     2646.75     2636.14     70.97 o 
   0  -2   9      175.85      197.08     31.95 o 
   1  -2   9     1513.52     1476.30     72.18 o 
   2  -2   9        2.27      -32.75     21.83 o 
   3  -2   9      399.22      500.27     56.18 o 
   4  -2   9        6.11      -13.74     26.73 o 
   5  -2   9       15.39      -17.97     32.75 o 
   6  -2   9       22.39      -18.26     33.22 o 
   7  -2   9        3.09       29.27     37.36 o 
   8  -2   9        9.80       42.72     44.98 o 
  -9  -1   9       17.39       16.56     50.44 o 
  -8  -1   9      111.36      178.05     55.71 o 
  -7  -1   9       35.15       31.06     42.91 o 
  -6  -1   9       20.67       39.15     37.27 o 
  -5  -1   9       17.49      -17.97     30.30 o 
  -4  -1   9       57.68       71.97     21.96 o 
  -3  -1   9      510.21      530.78     34.35 o 
  -2  -1   9     2630.39     2611.54     55.31 o 
  -1  -1   9     1567.39     1527.52     43.68 o 
   0  -1   9      154.54      165.03     19.70 o 
   1  -1   9     1559.05     1642.59     74.91 o 
   2  -1   9      460.75      448.04     43.57 o 
   3  -1   9     1899.50     1854.34     89.22 o 
   4  -1   9      506.40      497.82     60.61 o 
   5  -1   9     2777.97     2780.19    120.55 o 
   6  -1   9       19.03        7.43     34.16 o 
   7  -1   9      162.12      123.46     43.38 o 
   8  -1   9       69.08       54.96     43.95 o 
  -9   0   9        3.52      -14.30     45.83 o 
  -8   0   9        0.11      -10.16     37.27 o 
  -7   0   9     3857.85     3956.65    179.18 o 
  -6   0   9      259.05      202.89     56.65 o 
  -5   0   9     4833.29     5120.31    190.01 o 
  -4   0   9        3.99       -5.13     13.09 o 
  -3   0   9     1026.87      991.64     33.42 o 
  -2   0   9      177.44      221.22     22.02 o 
  -1   0   9     2783.25     2799.52     57.33 o 
   0   0   9     2719.61     2693.57     69.68 o 
   1   0   9      450.80      464.52     24.82 o 
   2   0   9      502.20      449.35     42.63 o 
   3   0   9       39.13       58.82     28.80 o 
   4   0   9       86.48      114.80     37.64 o 
   5   0   9       48.34       17.50     29.64 o 
   6   0   9      448.71      447.75     64.09 o 
   7   0   9        3.88       17.22     34.25 o 
   8   0   9      383.62      557.76     78.21 o 
   9   0   9       25.03      -15.62     37.27 o 
  -9   1   9        6.37        2.64     48.56 o 
  -8   1   9      137.11       77.92     50.82 o 
  -7   1   9        9.43      -41.41     37.08 o 
  -6   1   9      432.35      484.55     73.78 o 
  -5   1   9       78.77       52.57     24.68 o 
  -4   1   9       45.87       34.76     20.28 o 
  -3   1   9       45.50       61.04     14.47 o 
  -2   1   9     1225.91     1208.49     35.56 o 
  -1   1   9     2065.70     1988.10     46.30 o 
   0   1   9     3081.18     3147.69     61.38 o 
   1   1   9      107.06       91.86     16.16 o 
   2   1   9     2199.29     2220.92     67.82 o 
   3   1   9      151.30      127.60     33.88 o 
   4   1   9     3074.16     3251.67    125.92 o 
   5   1   9      776.21      781.35     66.91 o 
   6   1   9      789.29      824.46     71.71 o 
   7   1   9       57.63       68.98     37.74 o 
   8   1   9        5.69      -10.82     31.53 o 
   9   1   9      191.99      239.41     53.74 o 
  -9   2   9      195.09      217.48     68.89 o 
  -8   2   9       77.86       55.52     47.24 o 
  -7   2   9      152.20      152.17     59.29 o 
  -6   2   9      289.99      298.70     58.44 o 
  -5   2   9     4466.78     4516.62    115.82 o 
  -4   2   9      962.38      915.56     46.74 o 
  -3   2   9      175.76      172.74     27.25 o 
  -2   2   9      387.49      394.68     21.89 o 
  -1   2   9      651.14      551.38     24.79 o 
   0   2   9     1763.95     1862.89     44.99 o 
   1   2   9     2779.02     2853.94     58.31 o 
   2   2   9      460.98      475.52     32.63 o 
   3   2   9      239.09      228.82     30.17 o 
   4   2   9       91.65       79.33     33.50 o 
   5   2   9       15.22      -34.02     22.68 o 
   6   2   9      276.59      288.91     53.45 o 
   7   2   9      106.88       97.03     45.36 o 
   8   2   9        9.18      -22.68     27.01 o 
   9   2   9       64.51       23.62     43.01 o 
  -9   3   9        9.95      -31.34     42.44 o 
  -8   3   9      301.41      295.31     68.14 o 
  -7   3   9        1.27        3.55     23.77 o 
  -6   3   9       27.83       62.26     26.34 o 
  -5   3   9      334.71      330.58     41.52 o 
  -4   3   9     1320.94     1368.53     65.78 o 
  -3   3   9        5.62       -4.24     17.02 o 
  -2   3   9     1276.06     1112.42     32.99 o 
  -1   3   9       15.02        3.78     10.86 o 
   0   3   9     5453.54     6048.04     95.03 o 
   1   3   9     1196.10     1084.92     34.06 o 
   2   3   9       17.03       -6.92      9.38 o 
   3   3   9     2744.55     2892.40     82.32 o 
   4   3   9      563.00      455.58     44.42 o 
   5   3   9     3544.09     4101.39    149.54 o 
   6   3   9       14.30      -37.97     25.32 o 
   7   3   9     1383.64     1345.11     89.03 o 
   8   3   9      131.09      115.56     41.13 o 
   9   3   9       83.64       59.94     39.90 o 
  10   3   9       28.37       -2.07     34.63 o 
  -9   4   9      125.26       91.85     52.51 o 
  -8   4   9        0.12      -26.54     32.37 o 
  -7   4   9      331.05      315.44     54.30 o 
  -6   4   9       54.32       27.67     31.24 o 
  -5   4   9     8178.14     7554.22    164.67 o 
  -4   4   9     1718.00     1741.19     74.72 o 
  -3   4   9     1498.91     1441.35     58.35 o 
  -2   4   9      268.30      253.50     30.57 o 
  -1   4   9     2355.66     2500.13     52.57 o 
   0   4   9      580.57      514.45     31.69 o 
   1   4   9     4540.61     4474.95     76.66 o 
   2   4   9     1583.75     1474.42     39.21 o 
   3   4   9      142.50       77.98     22.78 o 
   4   4   9      160.26      164.31     42.35 o 
   5   4   9       98.43       76.88     38.87 o 
   7   4   9        6.78      -34.07     27.48 o 
   8   4   9     1126.96      982.32     76.04 o 
   9   4   9       98.09       81.97     36.79 o 
  10   4   9      249.52      223.59     50.16 o 
  -8   5   9      801.00      774.67     75.85 o 
  -7   5   9        1.96      -42.63     28.42 o 
  -6   5   9       16.16        9.79     33.97 o 
  -5   5   9      123.46      105.11     38.02 o 
  -4   5   9       29.76       44.32     35.20 o 
  -3   5   9      485.17      463.28     38.36 o 
  -2   5   9      154.43      175.10     27.41 o 
  -1   5   9     1570.82     1444.92     40.12 o 
   0   5   9      149.40      146.05     17.05 o 
   1   5   9     1083.15     1120.41     34.84 o 
   2   5   9     1185.66     1064.27     47.71 o 
   3   5   9       41.81       26.63     18.51 o 
   4   5   9     2309.04     2387.70    129.21 o 
   5   5   9     1113.81      957.57     54.10 o 
   6   5   9      666.06      639.07     67.10 o 
   7   5   9        3.94      -16.56     28.23 o 
   8   5   9      444.79      520.78     77.08 o 
   9   5   9      123.69      122.05     49.97 o 
  10   5   9        1.98        8.09     32.37 o 
  -8   6   9       21.59        2.45     42.35 o 
  -7   6   9      710.52      742.96     74.91 o 
  -6   6   9        3.23      -24.28     28.52 o 
  -5   6   9     1916.76     1903.18    103.14 o 
  -4   6   9      491.80      494.53     54.11 o 
  -3   6   9    10513.44    10437.69    278.19 o 
  -2   6   9      562.28      487.37     50.82 o 
  -1   6   9       25.21       -9.63     16.16 o 
   0   6   9     1063.77     1118.10     47.21 o 
   1   6   9      887.67      799.99     30.24 o 
   2   6   9     1625.02     1534.41     58.39 o 
   3   6   9      421.33      415.46    130.57 o 
   4   6   9      525.96      569.71     46.71 o 
   5   6   9      129.73      102.80     30.01 o 
   6   6   9       14.52       -5.83     23.82 o 
   7   6   9       23.98       14.59     34.72 o 
   8   6   9       99.55       76.41     40.56 o 
   9   6   9       80.60       76.98     41.59 o 
  10   6   9      204.45      138.14     47.62 o 
  -8   7   9      159.19      168.35     56.47 o 
  -7   7   9       10.56       50.35     48.09 o 
  -6   7   9       58.34      109.91     45.55 o 
  -5   7   9      121.58      163.55     47.62 o 
  -4   7   9      160.34      135.51     44.04 o 
  -3   7   9        9.78      -16.47     27.67 o 
  -2   7   9     3706.90     3502.85    137.21 o 
  -1   7   9       21.08       -8.38     23.53 o 
   0   7   9     3449.56     3448.22     68.10 o 
   1   7   9       17.45        7.63     12.01 o 
   2   7   9      878.09      821.35     67.01 o 
   3   7   9      805.74      811.40     45.63 o 
   4   7   9      599.89      619.65     41.95 o 
   5   7   9     4307.85     4761.96    123.68 o 
   6   7   9      209.63      203.17     53.27 o 
   7   7   9      108.10      117.06     44.51 o 
   8   7   9       17.34      -16.85     27.95 o 
   9   7   9      466.06      408.89     68.98 o 
  10   7   9        4.89       -7.91     29.46 o 
  -7   8   9       27.07       48.37     47.24 o 
  -6   8   9       17.20      -20.42     39.24 o 
  -5   8   9      380.47      429.78     66.91 o 
  -4   8   9      495.29      529.34     69.92 o 
  -3   8   9      253.06      334.92     59.01 o 
  -2   8   9     1375.22     1271.33     83.29 o 
  -1   8   9      747.37      732.51     62.87 o 
   0   8   9       13.23       20.61     27.48 o 
   1   8   9     2556.07     2647.97     74.59 o 
   2   8   9      400.65      417.45     79.29 o 
   3   8   9     1339.82     1249.65     55.81 o 
   4   8   9       22.80       11.08     20.58 o 
   5   8   9       11.25      -28.70     19.13 o 
   6   8   9       81.36       94.63     35.95 o 
   7   8   9      168.41       66.75     32.83 o 
   8   8   9      226.19      231.97     64.94 o 
   9   8   9       82.54       48.18     35.01 o 
  10   8   9      272.41       76.41     40.56 o 
  -6   9   9      783.27      791.42     84.04 o 
  -5   9   9        5.73      -12.52     34.82 o 
  -4   9   9       24.51        7.43     35.48 o 
  -3   9   9      119.30       78.30     41.69 o 
  -2   9   9      212.95      205.62     48.65 o 
  -1   9   9     1073.97      994.74     74.06 o 
   0   9   9      580.88      577.71     70.11 o 
   1   9   9      415.96      447.64     35.25 o 
   2   9   9       20.94      -16.80     17.99 o 
   3   9   9       10.35      -27.60     18.40 o 
   4   9   9      173.50       95.80     53.54 o 
   5   9   9      732.39      748.62     51.60 o 
   6   9   9     1248.63     1250.94     66.45 o 
   7   9   9      690.09      771.39     87.33 o 
   8   9   9      100.70       38.96     54.11 o 
   9   9   9        6.84        0.94     51.29 o 
  -6  10   9        3.60      -36.99     44.14 o 
  -5  10   9     2786.17     2745.65    149.26 o 
  -4  10   9       11.21       33.41     43.10 o 
  -3  10   9      880.67      836.97     77.83 o 
  -2  10   9       52.03       65.03     39.52 o 
  -1  10   9     3604.43     3307.58    139.85 o 
   0  10   9      238.57      281.94     51.76 o 
   1  10   9       13.35      -26.73     25.97 o 
   2  10   9      555.17      556.43     39.91 o 
   3  10   9        9.13      -24.20     18.88 o 
   4  10   9      105.75       69.09     27.39 o 
   5  10   9      147.97      196.84     53.03 o 
   6  10   9      581.77      684.51    105.77 o 
   7  10   9        0.71       33.78     32.61 o 
   8  10   9       22.78       33.61     32.24 o 
   9  10   9        0.89      -29.64     52.70 o 
  10  10   9      182.73      145.86     72.93 o 
  -5  11   9       78.53      133.91     56.94 o 
  -4  11   9       19.32      -38.96     38.58 o 
  -3  11   9       11.29      -21.74     38.11 o 
  -2  11   9        4.52      -20.05     33.31 o 
  -1  11   9        0.37       10.07     34.07 o 
   0  11   9     1075.34      975.54     75.95 o 
   1  11   9      175.09      160.64     45.45 o 
   2  11   9      249.49      231.50     46.16 o 
   3  11   9       52.31       28.73     23.73 o 
   4  11   9      323.03      368.68     70.95 o 
   5  11   9       42.67       28.34     27.63 o 
   6  11   9      360.19      401.02     89.68 o 
   7  11   9     1133.48     1174.08    123.33 o 
   8  11   9      254.16      201.19     47.71 o 
   9  11   9       32.55      -47.05     46.02 o 
  -4  12   9      175.72      171.55     60.79 o 
  -3  12   9      175.59      102.58     55.43 o 
  -2  12   9        1.86      -25.79     36.89 o 
  -1  12   9      139.94       91.56     43.19 o 
   0  12   9      222.92      217.67     49.78 o 
   1  12   9      158.16      122.05     43.76 o 
   2  12   9        4.72      -40.84     29.93 o 
   3  12   9      581.95      577.48     81.45 o 
   4  12   9        4.90      -11.50     21.83 o 
   5  12   9       63.86       18.74     28.57 o 
   6  12   9      315.26      355.22     75.89 o 
   7  12   9       22.90       63.42     37.90 o 
   8  12   9       41.91       51.27     37.93 o 
   9  12   9        0.79      -20.80     63.90 o 
  -3  13   9       58.47       40.56     55.99 o 
  -2  13   9       42.57       45.17     48.18 o 
  -1  13   9        3.10      -43.38     33.50 o 
   0  13   9      199.87      218.32     52.42 o 
   1  13   9       14.73       29.46     32.75 o 
   2  13   9      218.58      190.75     53.55 o 
   3  13   9        1.25      -26.82     31.15 o 
   4  13   9       37.46      -31.45     25.16 o 
   5  13   9       38.14       32.91     30.14 o 
   6  13   9       12.38       29.46     34.34 o 
   7  13   9      557.78      645.46     66.69 o 
   8  13   9      224.75      236.78     51.69 o 
  -2  14   9       50.37       27.76     48.28 o 
  -1  14   9      357.22      394.11     69.64 o 
   0  14   9       42.36      -12.70     36.70 o 
   1  14   9      329.06      372.37     65.22 o 
   2  14   9       57.10       49.22     40.65 o 
   3  14   9      107.32       72.27     43.57 o 
   4  14   9      156.48      206.05     41.14 o 
   5  14   9       42.10       39.30     35.76 o 
   6  14   9        1.77      -43.23     28.86 o 
   7  14   9       23.49        4.49     34.73 o 
   8  14   9      122.13      115.84     61.45 o 
  -1  15   9        8.06      -12.05     46.87 o 
   0  15   9       24.04       29.46     45.45 o 
   1  15   9       15.44       11.39     40.65 o 
   2  15   9        1.68       53.45     42.72 o 
   3  15   9       85.68       53.92     45.45 o 
   4  15   9      183.21      104.18     54.58 o 
   5  15   9        1.58      -46.17     30.78 o 
   6  15   9       71.00      124.78     60.23 o 
   2  16   9       49.18      197.24     60.23 o 
   3  16   9       25.45       36.04     44.89 o 
   4  16   9      149.88      153.20     61.92 o 
  -5  -9  10       10.00        9.72     30.21 o 
  -4  -9  10       56.18      -55.48     36.99 o 
  -3  -9  10       39.82        9.98     43.85 o 
  -2  -9  10        6.15       20.61     44.51 o 
  -1  -9  10       22.31      -29.08     36.61 o 
   0  -9  10        8.45      -41.78     41.31 o 
  -6  -8  10       19.61        3.64     33.39 o 
  -5  -8  10      159.14      188.71     42.29 o 
  -4  -8  10        0.81      -16.17     27.21 o 
  -3  -8  10      107.43      104.18     49.60 o 
  -2  -8  10      132.86      156.97     48.75 o 
  -1  -8  10      177.87      171.93     54.58 o 
   0  -8  10      412.85      364.84     64.18 o 
   1  -8  10      268.47      143.51     46.77 o 
   2  -8  10      135.62      104.09     51.29 o 
  -7  -7  10      129.77      122.57     39.91 o 
  -6  -7  10       80.19       39.94     31.35 o 
  -5  -7  10        9.81       19.96     27.99 o 
  -4  -7  10      156.32      162.93     36.50 o 
  -3  -7  10        3.48      -11.39     23.18 o 
  -2  -7  10      310.57      279.97     59.67 o 
  -1  -7  10       20.46       16.19     33.60 o 
   0  -7  10        9.08       -5.08     35.76 o 
   1  -7  10       21.11      -14.87     31.53 o 
   2  -7  10       18.48       11.76     31.71 o 
   3  -7  10       18.91       -2.54     34.25 o 
  -8  -6  10        5.95      -11.10     44.51 o 
  -7  -6  10        0.56      -13.93     41.69 o 
  -6  -6  10      591.79      606.09     58.73 o 
  -5  -6  10      333.12      287.31     60.70 o 
  -4  -6  10      586.48      602.95     49.06 o 
  -3  -6  10        1.99       -8.53     22.92 o 
  -2  -6  10      143.81      201.95     46.30 o 
  -1  -6  10      292.73      270.93     49.41 o 
   0  -6  10      133.39      143.51     41.60 o 
   2  -6  10      170.67      140.50     43.48 o 
   3  -6  10      392.90      446.91     64.09 o 
   4  -6  10       85.07       73.03     41.03 o 
  -8  -5  10       18.16      -19.95     41.03 o 
  -7  -5  10       12.25      -11.01     36.42 o 
  -6  -5  10      110.30      114.10     37.41 o 
  -5  -5  10       62.50       36.83     33.08 o 
  -4  -5  10        4.55      -33.59     23.21 o 
  -3  -5  10      531.67      575.19     42.81 o 
  -2  -5  10        1.57       -9.60     19.97 o 
  -1  -5  10      338.53      291.64     48.47 o 
   0  -5  10       21.00       59.10     32.47 o 
   1  -5  10       59.76       79.61     37.55 o 
   2  -5  10       29.18        0.56     31.43 o 
   3  -5  10       28.44       35.10     31.52 o 
   4  -5  10        3.74      -15.15     31.43 o 
   5  -5  10       49.33       64.46     46.11 o 
  -8  -4  10       13.17       38.49     44.23 o 
  -7  -4  10       11.20       -4.80     37.83 o 
  -6  -4  10      170.98      214.56     54.96 o 
  -5  -4  10       69.72       75.08     30.29 o 
  -4  -4  10      589.47      567.14     61.12 o 
  -3  -4  10      294.04      310.74     37.37 o 
  -2  -4  10        1.78      -13.20     20.19 o 
  -1  -4  10     1183.88     1234.78     54.04 o 
   0  -4  10      435.26      522.01     59.10 o 
   1  -4  10     1360.48     1256.55     74.25 o 
   2  -4  10      841.09      883.93     65.31 o 
   3  -4  10     1333.62     1317.53     81.40 o 
   4  -4  10      101.46       45.26     38.49 o 
   5  -4  10      297.63      229.99     52.80 o 
   6  -4  10       60.43       68.98     45.26 o 
  -9  -3  10      978.61     1164.89    110.01 o 
  -8  -3  10        1.17       -2.07     47.62 o 
  -7  -3  10      526.84      838.20     97.22 o 
  -6  -3  10       71.48       -0.75     35.48 o 
  -5  -3  10      127.68      150.27     32.11 o 
  -4  -3  10       82.79       53.80     24.95 o 
  -3  -3  10      668.98      618.96     39.81 o 
  -2  -3  10      954.24      902.98     45.79 o 
  -1  -3  10      131.60      151.56     27.58 o 
   0  -3  10       41.78       39.81     26.73 o 
   1  -3  10        0.61      -17.97     22.87 o 
   2  -3  10       15.29        0.47     25.41 o 
   3  -3  10       17.15        8.85     30.40 o 
   4  -3  10      410.28      398.72     59.85 o 
   5  -3  10       21.15       -3.48     36.32 o 
   6  -3  10      481.25      652.72     80.65 o 
   7  -3  10        1.62      -31.34     35.48 o 
  -9  -2  10       17.62        2.82     50.91 o 
  -8  -2  10       85.51       70.30     47.05 o 
  -7  -2  10        1.02      -47.43     31.62 o 
  -6  -2  10      211.93      203.83     55.81 o 
  -5  -2  10      735.73      794.25     74.53 o 
  -4  -2  10     1213.38     1236.55     56.23 o 
  -3  -2  10      416.21      385.06     38.00 o 
  -2  -2  10      988.66     1001.68     46.78 o 
  -1  -2  10        4.01      -20.43     17.37 o 
   0  -2  10     1464.26     1466.74     61.88 o 
   1  -2  10       66.64       28.33     28.51 o 
   2  -2  10     1209.49     1097.41     68.51 o 
   3  -2  10     1365.91     1400.35     80.56 o 
   4  -2  10       15.64       16.66     35.20 o 
   5  -2  10      179.14      218.80     49.88 o 
   6  -2  10       90.18       27.86     43.10 o 
   7  -2  10      155.20      176.82     58.44 o 
  -9  -1  10        3.60      -29.17     42.54 o 
  -8  -1  10       90.48      160.92     62.87 o 
  -7  -1  10      703.35      799.14    100.23 o 
  -6  -1  10      479.97      630.79     83.95 o 
  -5  -1  10       11.08        8.47     34.07 o 
  -4  -1  10       18.11      -10.77     19.62 o 
  -3  -1  10      324.29      343.67     34.33 o 
  -2  -1  10      162.27      174.32     33.69 o 
  -1  -1  10     1354.46     1354.29     44.46 o 
   0  -1  10      418.55      426.40     28.25 o 
   1  -1  10        2.45        1.32     22.49 o 
   2  -1  10       15.42       12.33     28.61 o 
   3  -1  10       20.85       48.75     31.34 o 
   4  -1  10        1.21        2.45     30.40 o 
   5  -1  10      280.15      294.08     55.43 o 
   6  -1  10        0.05       55.15     39.15 o 
   7  -1  10       56.14       45.74     48.09 o 
   8  -1  10       44.79        6.68     44.32 o 
  -9   0  10        5.16      -18.73     44.42 o 
  -8   0  10       24.09       26.54     45.83 o 
  -7   0  10       55.78       92.51     50.82 o 
  -6   0  10     1089.62     1303.04    100.51 o 
  -5   0  10        0.62      -20.23     29.83 o 
  -4   0  10     1314.31     1462.93     95.43 o 
  -3   0  10       16.13        7.79     13.54 o 
  -2   0  10     1562.83     1511.53     59.20 o 
  -1   0  10      872.99      860.13     48.25 o 
   0   0  10       43.46       38.95     15.11 o 
   1   0  10     4592.34     4922.44     88.64 o 
   2   0  10       10.80        1.13     24.56 o 
   3   0  10     3605.85     3725.42    133.82 o 
   4   0  10      702.44      664.86     61.17 o 
   5   0  10      553.97      582.32     60.23 o 
   6   0  10      236.85      229.62     53.55 o 
   7   0  10      214.34      195.93     55.05 o 
   8   0  10        4.38       -3.86     38.11 o 
  -9   1  10      193.76      152.45     63.81 o 
  -8   1  10        2.52        7.43     43.85 o 
  -7   1  10     1943.48     1908.07    126.95 o 
  -6   1  10       77.54       52.70     44.51 o 
  -5   1  10      415.75      467.89     72.18 o 
  -4   1  10       19.14      -12.67     18.54 o 
  -3   1  10      983.98      962.71     51.54 o 
  -2   1  10      833.36      910.41     32.85 o 
  -1   1  10     1969.19     1908.17     70.05 o 
   0   1  10      555.86      562.55     27.28 o 
   1   1  10      560.53      539.70     27.72 o 
   2   1  10      284.68      279.48     33.13 o 
   3   1  10       42.64       58.35     31.15 o 
   4   1  10       14.18       23.53     30.49 o 
   5   1  10      102.19       98.63     38.49 o 
   6   1  10     1568.84     1667.06    100.70 o 
   7   1  10       43.38       58.16     39.43 o 
   8   1  10      437.31      672.86     83.85 o 
  -9   2  10        9.66       -7.34     49.22 o 
  -8   2  10       64.05        4.61     39.43 o 
  -7   2  10       38.88      -45.45     38.87 o 
  -6   2  10        1.37       41.50     39.71 o 
  -5   2  10     1130.70     1253.13     73.88 o 
  -4   2  10      666.18      635.52     41.79 o 
  -3   2  10     1140.67     1144.63     52.40 o 
  -2   2  10        3.29       -4.66     10.88 o 
  -1   2  10      168.12      181.08     19.90 o 
   0   2  10     1429.06     1358.41     43.53 o 
   1   2  10       37.02       17.13     12.61 o 
   2   2  10     3812.95     3879.30     97.79 o 
   3   2  10      622.86      547.85     39.02 o 
   4   2  10      105.06       71.43     36.32 o 
   5   2  10      243.82      270.56     54.30 o 
   6   2  10      109.06       71.14     40.18 o 
   7   2  10      480.59      583.64     74.91 o 
   8   2  10        4.56       -1.60     37.74 o 
   9   2  10      237.69      197.15     59.01 o 
  -9   3  10      442.66      526.23     91.47 o 
  -8   3  10        5.45       -3.11     41.88 o 
  -7   3  10      504.26      448.79     81.88 o 
  -6   3  10      448.91      405.87     48.61 o 
  -5   3  10     3253.24     3262.53     99.27 o 
  -4   3  10      263.86      370.47     66.20 o 
  -3   3  10        9.32       -5.82     18.77 o 
  -2   3  10      515.82      512.67     25.02 o 
  -1   3  10      618.09      510.60     25.43 o 
   0   3  10      672.18      676.68     28.72 o 
   1   3  10        0.30       -9.83     10.79 o 
   2   3  10      225.44      234.45     31.07 o 
   3   3  10     1502.91     1779.21     66.46 o 
   4   3  10      315.51      232.80     34.89 o 
   5   3  10       27.17       -5.55     26.91 o 
   6   3  10        2.89      -11.86     26.82 o 
   7   3  10      156.56      158.66     51.20 o 
   8   3  10      490.12      479.00     72.75 o 
   9   3  10       24.45       25.31     40.28 o 
  -8   4  10      116.67       83.38     53.64 o 
  -7   4  10        2.09       14.72     24.88 o 
  -6   4  10       17.93       16.35     25.93 o 
  -5   4  10       63.92       43.74     26.08 o 
  -4   4  10     6342.98     6192.31    233.53 o 
  -3   4  10        9.56      -24.46     16.31 o 
  -2   4  10     2925.61     2770.37     83.28 o 
  -1   4  10        0.72      -16.00     10.67 o 
   0   4  10      200.67      172.34     25.28 o 
   1   4  10     1285.72     1424.55     55.44 o 
   2   4  10      304.63      294.94     36.90 o 
   3   4  10     7576.10     7929.50    158.73 o 
   4   4  10        5.45       -1.70     20.95 o 
   5   4  10       40.85       12.72     23.51 o 
   6   4  10       57.49       61.36     39.99 o 
   7   4  10      381.67      372.75     62.39 o 
   8   4  10        1.49       -6.12     35.10 o 
   9   4  10       15.77      -28.52     29.74 o 
  -8   5  10        8.79       12.65     30.15 o 
  -7   5  10       36.78       30.59     28.77 o 
  -6   5  10       34.95        4.11     30.73 o 
  -5   5  10      134.75      166.76     62.67 o 
  -4   5  10      164.24      159.13     34.26 o 
  -3   5  10     1743.73     1748.66     68.05 o 
  -2   5  10      119.47       91.42     23.75 o 
  -1   5  10     1885.57     1889.59     47.10 o 
   0   5  10      135.36      107.18     16.63 o 
   1   5  10     1096.09     1068.92     35.46 o 
   2   5  10      153.86      131.98     24.01 o 
   3   5  10      324.37      278.62     37.51 o 
   4   5  10      259.29      287.31     55.81 o 
   5   5  10        1.83      -31.15     27.29 o 
   8   5  10      458.86      592.96     72.93 o 
   9   5  10       15.95        6.21     30.96 o 
  -8   6  10      564.93      653.94     87.52 o 
  -7   6  10        0.08      -35.67     34.91 o 
  -6   6  10      186.12      151.41     47.71 o 
  -5   6  10        7.56      -18.26     30.12 o 
  -4   6  10       56.09       29.83     32.75 o 
  -3   6  10     1038.65     1004.54     52.27 o 
  -2   6  10      582.95      555.37     38.94 o 
  -1   6  10      298.80      263.50     32.39 o 
   0   6  10        2.47       -4.51     11.49 o 
   1   6  10       18.50       -2.95     11.53 o 
   2   6  10     1818.35     1949.67    102.96 o 
   3   6  10     1503.30     1493.55     62.96 o 
   4   6  10     2661.65     2781.00    130.25 o 
   5   6  10      641.89      679.11     49.00 o 
   6   6  10        2.33      -22.30     21.30 o 
   7   6  10       73.21       32.09     39.99 o 
   8   6  10       19.10        8.09     38.02 o 
   9   6  10      212.85      184.26     54.96 o 
  -7   7  10     2063.53     2009.80    122.44 o 
  -6   7  10       14.25      -19.39     35.01 o 
  -5   7  10      262.42      325.32     59.48 o 
  -4   7  10       94.01       47.99     36.51 o 
  -3   7  10     3517.02     3473.02    140.98 o 
  -2   7  10      210.12      253.90     46.96 o 
  -1   7  10       32.84       45.26     28.04 o 
   0   7  10      758.07      751.72     46.16 o 
   1   7  10       36.72       19.35     18.93 o 
   2   7  10       21.20       14.80     18.16 o 
   3   7  10     1030.04     1072.62     72.46 o 
   4   7  10       87.37       49.42     27.60 o 
   5   7  10        4.67      -10.37     24.17 o 
   6   7  10      438.43      331.67     46.80 o 
   7   7  10        0.44      -41.69     30.49 o 
   8   7  10      494.92      407.48     72.93 o 
   9   7  10       29.56       25.03     33.12 o 
  10   7  10      476.92      488.69     77.64 o 
  -7   8  10        1.16      -38.11     39.43 o 
  -6   8  10       24.78       -2.35     44.70 o 
  -5   8  10      142.32      151.04     49.41 o 
  -4   8  10      685.48      604.06     65.69 o 
  -3   8  10      149.57      129.39     44.51 o 
  -2   8  10     2637.94     2725.13    122.91 o 
  -1   8  10      157.62      166.00     43.38 o 
   0   8  10      285.78      301.71     53.83 o 
   1   8  10        5.06       -9.20     19.67 o 
   2   8  10      273.83      349.06     48.46 o 
   3   8  10      456.99      448.41     66.35 o 
   4   8  10      439.96      396.65     64.75 o 
   5   8  10     3440.57     4036.17    171.28 o 
   6   8  10      322.26      388.24     48.58 o 
   7   8  10       12.88       19.97     26.95 o 
   8   8  10        0.14      -22.40     35.01 o 
   9   8  10      405.91      287.50     63.71 o 
  -6   9  10       78.32      118.38     59.95 o 
  -5   9  10      311.31      352.89     69.45 o 
  -4   9  10        3.19       -6.21     34.25 o 
  -3   9  10      464.11      446.15     67.01 o 
  -2   9  10      136.74       59.47     36.42 o 
  -1   9  10      453.87      399.76     59.38 o 
   0   9  10       55.40       39.71     30.02 o 
   1   9  10      461.41      437.59     66.25 o 
   2   9  10      344.79      387.68     93.07 o 
   3   9  10        7.75       -7.18     19.39 o 
   4   9  10      679.04      759.93     53.71 o 
   5   9  10      861.46     1027.22     70.68 o 
   6   9  10      238.58      183.02     41.18 o 
   7   9  10       44.56      -11.35     29.83 o 
   9   9  10       45.42       40.84     40.09 o 
  -6  10  10      394.90      492.93     84.70 o 
  -5  10  10        2.69      -18.92     40.37 o 
  -4  10  10       79.50       11.67     49.12 o 
  -3  10  10       88.57      120.64     47.81 o 
  -2  10  10      450.88      454.62     67.19 o 
  -1  10  10        1.15      -13.36     27.10 o 
   0  10  10      336.45      379.34     62.02 o 
   1  10  10       83.74       21.64     36.61 o 
   2  10  10       35.73        2.41     21.06 o 
   3  10  10      995.28      990.18     53.71 o 
   4  10  10      428.60      479.12     62.81 o 
   5  10  10     1575.81     1711.84     77.27 o 
   6  10  10      559.84      490.22     55.37 o 
   7  10  10      693.08      877.27     67.72 o 
   8  10  10        0.92      -23.78     28.31 o 
   9  10  10       13.24       15.15     63.43 o 
  -5  11  10      867.06      805.07     89.87 o 
  -4  11  10        0.74      -19.67     47.62 o 
  -3  11  10      364.76      446.72     74.82 o 
  -2  11  10       35.76      -10.26     29.55 o 
  -1  11  10      196.34      177.67     47.15 o 
   0  11  10      109.99      189.53     49.31 o 
   1  11  10      298.77      381.13     64.47 o 
   2  11  10      187.98      139.46     48.00 o 
   3  11  10      299.50      271.28     39.50 o 
   4  11  10      222.46      208.98     85.59 o 
   5  11  10      159.62      159.32     40.09 o 
   6  11  10      170.39      160.59     38.74 o 
   7  11  10       59.61       48.37     32.92 o 
   8  11  10       44.78       10.75     33.03 o 
   9  11  10       12.39      -80.32     53.55 o 
  -4  12  10      208.42      300.76     75.29 o 
  -3  12  10      178.41      158.09     59.76 o 
  -2  12  10      460.40      448.41     73.59 o 
  -1  12  10       23.14       37.27     35.76 o 
   0  12  10        4.21       -4.33     31.15 o 
   1  12  10       25.02       27.01     34.16 o 
   2  12  10      188.41      238.65     55.24 o 
   3  12  10       45.85       -8.47     38.68 o 
   4  12  10      117.86      123.93     35.34 o 
   5  12  10       30.35        8.12     29.58 o 
   6  12  10      482.74      466.07     93.16 o 
   7  12  10      526.11      591.76     63.57 o 
   8  12  10      151.69      221.78     49.51 o 
  -3  13  10      413.32      398.16     82.25 o 
  -2  13  10       54.46       68.41     48.65 o 
  -1  13  10      323.91      330.40     65.78 o 
   0  13  10       40.12       80.74     43.29 o 
   1  13  10       68.60       27.48     37.36 o 
   2  13  10      229.12      281.85     63.05 o 
   3  13  10       17.17      -26.26     35.39 o 
   4  13  10       85.02       80.80     34.89 o 
   5  13  10       55.92       32.78     31.70 o 
   6  13  10       11.17      -23.05     31.47 o 
   7  13  10      103.18      126.77     43.52 o 
   8  13  10       29.86      -17.89     38.50 o 
  -2  14  10      664.17      763.76     85.26 o 
  -1  14  10        3.50        1.13     41.41 o 
   0  14  10       98.33      125.72     51.10 o 
   1  14  10       36.06       23.06     38.39 o 
   2  14  10       66.13       72.09     43.66 o 
   3  14  10      613.14      582.60     84.70 o 
   4  14  10      125.45        5.36     44.32 o 
   5  14  10      523.88      660.74     98.90 o 
   6  14  10        0.05      -45.63     30.42 o 
   7  14  10      316.45      352.22    142.43 o 
   0  15  10       39.30       10.54     44.89 o 
   1  15  10      181.25      166.00     57.03 o 
   2  15  10        0.95       -7.81     40.75 o 
   3  15  10      313.98      299.26     68.23 o 
   4  15  10        1.40      -34.54     46.58 o 
   5  15  10      122.04      117.38     42.01 o 
   6  15  10        1.24      -51.44     34.30 o 
  -4  -8  11       15.88       34.20     33.93 o 
  -3  -8  11       63.03       38.11     43.95 o 
  -2  -8  11        0.33      -38.02     34.73 o 
  -1  -8  11        1.87       35.57     38.58 o 
   0  -8  11        8.45      -19.10     36.14 o 
  -6  -7  11        3.85      -43.58     29.05 o 
  -5  -7  11       82.01       66.97     33.50 o 
  -4  -7  11       34.60       -1.74     27.32 o 
  -3  -7  11      453.39      430.88     81.97 o 
  -2  -7  11       67.56       28.89     46.02 o 
  -1  -7  11      249.28      325.04     58.44 o 
   0  -7  11      180.68      162.14     48.94 o 
   1  -7  11      153.52      151.32     51.76 o 
   2  -7  11        0.59       -3.48     39.24 o 
  -7  -6  11       96.91      140.21     55.62 o 
  -6  -6  11        6.13      -14.20     28.06 o 
  -5  -6  11      151.76       95.95     35.72 o 
  -4  -6  11       86.37       61.54     30.94 o 
  -3  -6  11       16.04      -14.22     28.28 o 
  -2  -6  11        1.25      -14.49     34.63 o 
  -1  -6  11        1.88      -10.63     34.82 o 
   0  -6  11       75.39       44.98     35.57 o 
   1  -6  11       33.51       79.99     40.56 o 
   2  -6  11      369.22      284.86     56.09 o 
   3  -6  11       32.07       -0.09     40.09 o 
  -7  -5  11       24.64       -8.19     40.47 o 
  -6  -5  11      133.29      155.74     58.54 o 
  -5  -5  11       11.36      -11.36     26.66 o 
  -4  -5  11      250.95      226.79     57.88 o 
  -3  -5  11        0.37      -17.89     22.59 o 
  -2  -5  11      811.98      781.97     69.92 o 
  -1  -5  11      113.00      130.33     45.27 o 
   0  -5  11      217.42      185.48     44.42 o 
   1  -5  11      534.37      579.97     68.42 o 
   2  -5  11        5.31      -31.90     27.76 o 
   3  -5  11       20.91       56.65     39.24 o 
   4  -5  11        0.45      -24.37     37.08 o 
  -8  -4  11       43.48       18.63     48.75 o 
  -7  -4  11        1.63      -10.82     43.29 o 
  -6  -4  11        9.52        5.18     39.15 o 
  -5  -4  11      136.96      148.78     34.94 o 
  -4  -4  11      219.54      172.62     33.53 o 
  -3  -4  11      464.41      480.62     46.46 o 
  -2  -4  11      138.16      160.30     70.25 o 
  -1  -4  11        3.39        9.66     21.37 o 
   0  -4  11        0.44      -12.70     29.55 o 
   1  -4  11      111.13      101.83     36.99 o 
   2  -4  11        4.69       -1.41     33.50 o 
   3  -4  11      389.90      522.10     69.17 o 
   4  -4  11        0.82      -44.18     29.46 o 
   5  -4  11       11.28      -26.63     39.06 o 
  -8  -3  11      144.25      248.72     73.78 o 
  -7  -3  11       15.99      -18.35     39.71 o 
  -6  -3  11       87.38       64.46     44.51 o 
  -5  -3  11      100.08       85.54     44.32 o 
  -4  -3  11      240.51      230.72     36.43 o 
  -3  -3  11      330.92      308.42     38.67 o 
  -2  -3  11       39.68       -4.93     22.15 o 
  -1  -3  11     2079.95     2112.20     72.11 o 
   0  -3  11       27.75       40.18     29.55 o 
   1  -3  11      905.83      857.11     63.62 o 
   2  -3  11       51.75       33.97     34.54 o 
   3  -3  11       10.16      -34.73     29.93 o 
   4  -3  11       14.89       10.07     35.20 o 
   5  -3  11      159.71      144.73     51.57 o 
   6  -3  11        2.18      -40.47     39.43 o 
  -8  -2  11       80.37      100.04     54.21 o 
  -7  -2  11      326.93      312.15     75.29 o 
  -6  -2  11       13.00       36.04     46.30 o 
  -5  -2  11      512.41      519.47     74.16 o 
  -4  -2  11      102.27      126.05     29.88 o 
  -3  -2  11      745.39      796.78     46.29 o 
  -2  -2  11        2.33      -14.64     18.28 o 
  -1  -2  11      283.95      413.29     39.56 o 
   0  -2  11       23.68       15.99     48.56 o 
   1  -2  11        6.29       45.64     29.83 o 
   2  -2  11      106.04       68.23     33.50 o 
   3  -2  11       14.74       -3.76     30.68 o 
   4  -2  11     1319.83     1208.27     83.95 o 
   5  -2  11        0.85      -19.95     32.28 o 
   6  -2  11      306.24      336.23     64.75 o 
  -8  -1  11       36.40       24.28     45.17 o 
  -7  -1  11      135.86      118.29     53.92 o 
  -6  -1  11      175.78      193.95     62.21 o 
  -5  -1  11       28.24       36.51     38.58 o 
  -4  -1  11        4.65       -0.85     31.62 o 
  -3  -1  11      200.70      189.59     30.21 o 
  -2  -1  11     1539.87     1459.73     56.41 o 
  -1  -1  11       59.72       37.44     21.69 o 
   0  -1  11     2607.16     2871.06    123.10 o 
   1  -1  11      127.77      127.79     35.10 o 
   2  -1  11       77.23      121.30     36.51 o 
   3  -1  11       56.92       48.37     35.10 o 
   4  -1  11      164.38      117.82     43.95 o 
   5  -1  11      295.39      355.34     63.71 o 
   6  -1  11        1.73      -31.43     31.71 o 
   7  -1  11      170.10      159.04     55.24 o 
  -8   0  11       78.92      100.79     58.54 o 
  -7   0  11     1197.55     1113.50    103.99 o 
  -6   0  11       12.86       -9.60     38.58 o 
  -5   0  11        6.67      -15.72     31.43 o 
  -4   0  11      887.31      948.06     82.63 o 
  -3   0  11      205.52      167.88     27.35 o 
  -2   0  11      627.66      656.24     40.89 o 
  -1   0  11        4.47      -10.19     12.68 o 
   0   0  11       80.36      100.93     20.90 o 
   1   0  11        1.29        8.74     24.47 o 
   2   0  11       41.04       20.80     27.48 o 
   3   0  11      833.45      805.16     63.43 o 
   4   0  11      121.62      136.54     41.31 o 
   5   0  11      245.80      307.16     59.85 o 
   6   0  11      464.42      391.19     66.25 o 
   7   0  11        8.21       -3.29     35.29 o 
  -8   1  11       20.26        4.71     54.20 o 
  -7   1  11        1.70      -27.95     40.66 o 
  -6   1  11     1644.25     1546.50    110.86 o 
  -5   1  11      100.43      106.15     49.13 o 
  -4   1  11      674.22      640.95     69.08 o 
  -3   1  11       93.31       86.81     26.09 o 
  -2   1  11      160.06      174.84     21.11 o 
  -1   1  11     1178.74     1202.48     40.04 o 
   0   1  11       39.10       18.45     15.33 o 
   1   1  11     5374.03     5665.14     99.77 o 
   2   1  11      309.77      257.51     35.87 o 
   3   1  11       38.12      -10.73     23.34 o 
   4   1  11       61.79       33.12     33.22 o 
   5   1  11      323.75      305.66     56.09 o 
   6   1  11       17.53        6.49     36.14 o 
   7   1  11        9.39      -14.12     37.55 o 
   8   1  11       13.29       20.33     42.25 o 
  -8   2  11       67.82       99.85     59.19 o 
  -7   2  11      443.60      355.81     73.97 o 
  -6   2  11      128.80      141.15     56.28 o 
  -5   2  11     1242.38     1358.00    100.98 o 
  -4   2  11        8.48      -38.11     25.41 o 
  -3   2  11     1405.62     1483.42     75.85 o 
  -2   2  11       30.13       16.12     14.48 o 
  -1   2  11      462.89      451.91     26.09 o 
   0   2  11       48.98       34.51     15.33 o 
   1   2  11      175.43      173.82     22.83 o 
   2   2  11        3.07        1.43     49.41 o 
   3   2  11        4.11      -24.21     16.14 o 
   4   2  11      341.45      382.16     59.10 o 
   5   2  11       47.23       45.55     36.61 o 
   6   2  11      508.62      680.76     68.79 o 
   7   2  11        6.68      -22.96     32.37 o 
   8   2  11      560.86      686.60     89.03 o 
  -8   3  11        1.85       41.50     47.05 o 
  -7   3  11       27.17      -24.28     40.47 o 
  -6   3  11       11.01      -16.19     37.36 o 
  -5   3  11       54.01       31.79     39.01 o 
  -4   3  11      150.60      121.11     30.48 o 
  -3   3  11      268.25      302.29     39.02 o 
  -2   3  11      278.34      312.90     71.75 o 
  -1   3  11      238.72      208.40     22.22 o 
   0   3  11     1495.08     1486.94     44.49 o 
   1   3  11      406.66      381.50     28.21 o 
   2   3  11     2092.05     2107.22     72.22 o 
   3   3  11      583.52      595.94     43.19 o 
   4   3  11        4.19      -22.92     18.45 o 
   5   3  11        6.96       -1.13     29.36 o 
   6   3  11       41.22        8.00     37.74 o 
   7   3  11      370.98      505.35     76.89 o 
   8   3  11       17.98        5.74     38.58 o 
   9   3  11       86.55       92.41     44.61 o 
  -8   4  11        1.40      -10.07     48.37 o 
  -7   4  11      339.35      340.94     73.12 o 
  -6   4  11        0.82      -14.20     24.05 o 
  -5   4  11     1885.36     1694.78     83.15 o 
  -4   4  11      414.78      447.32     41.84 o 
  -3   4  11        1.41      -41.15     27.43 o 
  -2   4  11     1389.93     1359.39     59.32 o 
  -1   4  11       88.82       65.23     16.15 o 
   0   4  11      102.66       96.93     17.87 o 
   1   4  11        1.88        1.96     13.07 o 
   2   4  11      209.31      241.26     33.78 o 
   3   4  11     1172.14     1106.86     55.19 o 
   4   4  11       48.16        0.02     20.50 o 
   5   4  11       24.20       -7.25     27.48 o 
   6   4  11     1319.96     1316.31     91.95 o 
   7   4  11       32.78       14.68     35.76 o 
   8   4  11      449.41      497.07     75.38 o 
   9   4  11       10.72       28.98     45.64 o 
  -8   5  11       51.38      137.20     63.90 o 
  -7   5  11        5.94      -19.70     29.50 o 
  -6   5  11      432.32      434.92     51.23 o 
  -5   5  11       22.30       30.05     47.34 o 
  -4   5  11      668.37      622.74     45.25 o 
  -3   5  11       16.21        0.69     21.82 o 
  -2   5  11      516.51      496.68     45.08 o 
  -1   5  11      141.45      118.70     26.56 o 
   0   5  11      139.01      108.46     18.51 o 
   1   5  11     1385.74     1398.87     42.95 o 
   2   5  11      343.71      354.02     64.70 o 
   3   5  11     3604.44     3853.61    105.38 o 
   4   5  11     1044.19     1156.88     58.55 o 
   5   5  11        5.86       -3.91     21.91 o 
   6   5  11        5.60        0.38     30.77 o 
   7   5  11      441.10      482.58     70.58 o 
   8   5  11       22.25       34.16     40.18 o 
   9   5  11      230.58      233.38     54.87 o 
  -7   6  11       46.22       47.29     31.15 o 
  -6   6  11       14.69       -7.77     26.21 o 
  -5   6  11      365.27      348.22     45.13 o 
  -4   6  11      226.29      123.58     30.41 o 
  -3   6  11      465.68      482.16     45.22 o 
  -2   6  11      210.11      228.87     34.06 o 
  -1   6  11      677.39      618.72     40.93 o 
   0   6  11      164.49      174.62     39.08 o 
   1   6  11       32.13       -5.57     16.06 o 
   2   6  11       25.64        8.11     18.96 o 
   3   6  11     1055.28     1088.39     55.88 o 
   4   6  11      727.67      730.54     73.97 o 
   5   6  11        2.11      -34.16     28.70 o 
   6   6  11        4.56       -4.05     35.48 o 
   8   6  11      438.58      448.04     67.38 o 
   9   6  11       40.05       13.08     36.61 o 
  -7   7  11       59.89      127.98     54.02 o 
  -6   7  11       62.38       40.94     44.14 o 
  -5   7  11       27.34       42.16     40.65 o 
  -4   7  11      562.38      579.74     47.08 o 
  -3   7  11        3.11       25.19     21.54 o 
  -2   7  11      191.02      183.15     32.01 o 
  -1   7  11      203.72      139.70     28.06 o 
   0   7  11       45.32        0.66     27.67 o 
   1   7  11      735.92      715.50     41.61 o 
   2   7  11      124.21      121.67     42.91 o 
   3   7  11      981.87      924.42     53.10 o 
   4   7  11      692.62      695.34     49.23 o 
   5   7  11      846.20      804.58     54.35 o 
   6   7  11       11.33       18.01     27.57 o 
   7   7  11      131.81       72.37     46.39 o 
   8   7  11      113.96       41.12     46.86 o 
   9   7  11      149.14      135.41     58.07 o 
  -6   8  11       47.14       36.79     47.15 o 
  -5   8  11      567.05      685.09     88.56 o 
  -4   8  11      120.23      145.39     47.43 o 
  -3   8  11       82.47       63.80     36.42 o 
  -2   8  11      283.73      382.33     41.05 o 
  -1   8  11      921.26      985.36     50.57 o 
   0   8  11      275.19      217.01     51.76 o 
   1   8  11      181.09      147.18     45.36 o 
   2   8  11       81.49       56.79     30.07 o 
   3   8  11      171.82      162.12     33.96 o 
   4   8  11      897.71      966.35     63.07 o 
   5   8  11        1.37      -20.13     25.81 o 
   6   8  11      434.00      527.32     57.92 o 
   7   8  11       22.28       -6.99     26.91 o 
   8   8  11      823.97      768.37     79.33 o 
   9   8  11        6.93       -2.82     41.59 o 
  -6   9  11      349.89      347.53     75.66 o 
  -5   9  11        0.69      -49.13     35.39 o 
  -4   9  11       80.38       33.31     44.32 o 
  -3   9  11        0.70      -26.44     26.35 o 
  -2   9  11       38.82       -5.65     27.67 o 
  -1   9  11       53.56       47.71     35.38 o 
   0   9  11      496.71      397.50     61.83 o 
   1   9  11      286.48      215.60     52.80 o 
   2   9  11      225.45      263.27     38.20 o 
   3   9  11       82.29       71.36     30.99 o 
   4   9  11     1379.00     1538.26     72.95 o 
   5   9  11      854.71     1036.48     73.50 o 
   6   9  11      280.87      275.25     47.10 o 
   7   9  11      155.64       91.17     36.24 o 
   8   9  11        2.43        9.13     47.99 o 
   9   9  11      605.47      500.17     83.29 o 
  -5  10  11      328.81      254.75     65.78 o 
  -4  10  11       97.23       38.58     45.08 o 
  -3  10  11      508.61      524.73     75.76 o 
  -2  10  11      159.49      174.94     48.65 o 
  -1  10  11      190.63      244.11     54.87 o 
   0  10  11      269.36      309.61     56.47 o 
   1  10  11      129.44       98.16     40.84 o 
   2  10  11        3.25       -1.32     32.84 o 
   3  10  11       34.55        7.83     32.56 o 
   4  10  11       38.34        2.45     24.89 o 
   5  10  11       72.84       59.46     30.43 o 
   6  10  11      253.27      229.52     45.62 o 
   7  10  11       64.50       35.67     35.97 o 
   8  10  11        7.80      -15.42     30.38 o 
   9  10  11       60.57       45.36     45.17 o 
  -4  11  11      891.30      897.30     89.22 o 
  -3  11  11        3.93      -53.08     35.39 o 
  -2  11  11       45.81       84.13     43.66 o 
  -1  11  11       71.29       40.94     36.23 o 
   0  11  11       29.98        7.53     32.37 o 
   1  11  11      447.50      568.58     76.79 o 
   2  11  11       53.84        3.58     36.89 o 
   3  11  11      394.75      369.64     72.18 o 
   4  11  11      104.32       50.91     30.11 o 
   5  11  11      552.15      520.07     92.27 o 
   6  11  11      109.29      109.48     38.85 o 
   7  11  11      549.80      658.71     67.47 o 
   8  11  11       82.38       86.27     44.11 o 
  -3  12  11      127.96       96.09     51.20 o 
  -2  12  11      212.67      160.54     55.81 o 
  -1  12  11      483.18      630.69     79.43 o 
   0  12  11        0.28       14.30     36.89 o 
   1  12  11      659.58      707.49     73.78 o 
   2  12  11       31.67        0.94     36.04 o 
   3  12  11        1.53       -7.43     38.11 o 
   4  12  11       50.61       80.11     33.07 o 
   5  12  11        8.01      -14.88     27.39 o 
   6  12  11      215.11      330.79     53.21 o 
   7  12  11       19.79        7.57     34.64 o 
   8  12  11      463.08      577.17     88.27 o 
  -2  13  11       57.30      103.43     51.57 o 
  -1  13  11       17.35       11.95     33.88 o 
   0  13  11        1.65      -32.47     35.29 o 
   1  13  11       28.18       -2.35     37.27 o 
   2  13  11      600.70      692.81     89.12 o 
   3  13  11       31.87       -9.98     39.81 o 
   4  13  11      598.16      546.37     89.78 o 
   5  13  11       18.56       10.17     31.83 o 
   6  13  11      103.86      153.47     74.44 o 
   7  13  11      151.74      108.30     43.00 o 
  -1  14  11       32.83       15.34     42.82 o 
   0  14  11      133.04      147.46     54.21 o 
   1  14  11        0.15      -16.75     34.07 o 
   2  14  11      210.91      165.25     57.69 o 
   3  14  11      134.99       98.72     52.98 o 
   4  14  11       80.73       89.96     58.16 o 
   5  14  11       13.08      -13.87     44.61 o 
   6  14  11       35.31       -1.91     36.87 o 
   1  15  11        4.32      -54.63     36.42 o 
   2  15  11       20.23       -2.26     38.68 o 
   3  15  11      255.80      229.34     65.69 o 
   4  15  11      214.25      140.78     63.43 o 
  -4  -7  12       14.29       42.98     32.96 o 
  -3  -7  12        1.68       17.79     43.57 o 
  -2  -7  12        0.17      -49.41     37.46 o 
  -1  -7  12       53.24       63.33     45.92 o 
   0  -7  12        6.91      -40.09     33.69 o 
  -5  -6  12      110.59       71.52     65.31 o 
  -4  -6  12       87.31       19.42     29.52 o 
  -3  -6  12      741.40      689.80    142.43 o 
  -2  -6  12       23.55        0.66     40.75 o 
  -1  -6  12      303.82      342.92     59.76 o 
   0  -6  12       64.03       52.23     40.47 o 
   1  -6  12       33.38       65.12     41.22 o 
   2  -6  12       62.28       24.84     38.77 o 
  -6  -5  12       46.70       42.16     46.86 o 
  -5  -5  12       96.65       78.07     35.13 o 
  -4  -5  12        1.18      -25.50     37.41 o 
  -3  -5  12       18.30        8.98     28.48 o 
  -2  -5  12        1.89      -11.86     25.52 o 
  -1  -5  12        3.20       12.05     33.60 o 
   0  -5  12       72.10       81.87     43.19 o 
   1  -5  12        8.71      -32.84     28.80 o 
   2  -5  12      455.90      533.01     73.41 o 
   3  -5  12        5.76       19.76     39.24 o 
  -7  -4  12       26.25      -42.07     46.21 o 
  -6  -4  12       25.86        8.56     46.58 o 
  -5  -4  12       17.10       -5.74     41.78 o 
  -4  -4  12      348.87      453.12     81.64 o 
  -3  -4  12       89.48       94.15     31.15 o 
  -2  -4  12      943.02     1037.33     55.32 o 
  -1  -4  12      131.36       48.18     38.21 o 
   0  -4  12      134.24       34.54     36.42 o 
   1  -4  12       80.70       70.77     40.94 o 
   2  -4  12       57.41       32.00     35.10 o 
   3  -4  12      285.14      260.58     54.30 o 
   4  -4  12       36.34       18.44     39.24 o 
  -7  -3  12       41.46       33.12     49.69 o 
  -6  -3  12      203.13      195.64     59.48 o 
  -5  -3  12        5.69      -36.51     35.57 o 
  -4  -3  12       49.30       19.94     27.82 o 
  -3  -3  12        0.42      -19.74     21.82 o 
  -2  -3  12        6.68       -9.84     23.12 o 
  -1  -3  12       51.44       41.55     25.94 o 
   0  -3  12      100.88      105.86     38.77 o 
   1  -3  12       70.65       69.73     34.82 o 
   2  -3  12       46.10       49.88     35.10 o 
   3  -3  12        2.31        6.40     34.25 o 
   4  -3  12      169.83      202.89     51.48 o 
   5  -3  12        0.90       -5.83     41.59 o 
  -7  -2  12        2.06      -42.26     44.14 o 
  -6  -2  12      328.57      437.97     80.09 o 
  -5  -2  12       51.32       38.30     45.17 o 
  -4  -2  12       43.85       59.29     41.31 o 
  -3  -2  12      788.61      803.80     48.31 o 
  -2  -2  12       64.01       42.32     25.55 o 
  -1  -2  12     2428.82     2552.41     90.02 o 
   0  -2  12       58.78       52.79     31.34 o 
   1  -2  12       29.30       -6.02     28.98 o 
   2  -2  12       34.21      -21.93     27.95 o 
   3  -2  12      243.29      243.36     50.25 o 
   4  -2  12      120.92      144.35     47.71 o 
   5  -2  12       20.13      -40.09     30.68 o 
   6  -2  12       11.43      -15.53     38.68 o 
  -8  -1  12        2.11      -21.46     44.51 o 
  -7  -1  12      338.99      482.95     88.09 o 
  -6  -1  12        7.45      -28.89     41.60 o 
  -5  -1  12      427.44      487.09     78.30 o 
  -4  -1  12       26.46       -8.38     35.01 o 
  -3  -1  12       62.46       64.22     25.12 o 
  -2  -1  12       14.01       -2.23     21.08 o 
  -1  -1  12       55.35       78.44     26.98 o 
   0  -1  12        3.11       -3.10     21.09 o 
   1  -1  12        1.61       -8.94     23.34 o 
   2  -1  12      304.85      323.44     51.67 o 
   3  -1  12       88.50       69.07     38.21 o 
   4  -1  12      274.91      407.76     67.95 o 
   5  -1  12        0.57       17.03     39.05 o 
   6  -1  12      545.10      557.57     79.33 o 
  -8   0  12       22.62        6.31     46.30 o 
  -7   0  12       39.43       62.86     50.53 o 
  -6   0  12       10.72      -16.38     44.80 o 
  -5   0  12       92.36       88.37     50.63 o 
  -4   0  12      131.87      160.26     51.38 o 
  -3   0  12       18.86      -21.17     32.37 o 
  -2   0  12      418.78      425.71     39.38 o 
  -1   0  12      242.04      201.03     30.43 o 
   0   0  12     1774.18     1627.69     59.04 o 
   1   0  12      267.49      242.32     44.51 o 
   2   0  12       37.41       33.69     29.93 o 
   3   0  12      198.58      185.20     47.90 o 
   4   0  12       14.34       39.52     37.17 o 
   5   0  12      604.49      755.57     85.26 o 
   6   0  12       10.61      -36.80     36.33 o 
   7   0  12       88.31      107.37     52.42 o 
  -8   1  12      113.55      143.79     59.76 o 
  -7   1  12      376.28      243.55     70.02 o 
  -6   1  12      255.54      242.51     65.22 o 
  -5   1  12       24.90       40.75     40.47 o 
  -4   1  12      182.34      136.07     52.14 o 
  -3   1  12      157.19      132.87     47.90 o 
  -2   1  12        4.64      -15.53     14.68 o 
  -1   1  12        0.10       -2.62     14.56 o 
   0   1  12        2.41      -13.61     15.90 o 
   1   1  12       72.00       65.47     19.50 o 
   2   1  12      112.19       79.91     26.88 o 
   3   1  12      249.16      285.80     51.10 o 
   4   1  12     1035.69     1005.18     79.62 o 
   5   1  12       12.87        5.46     35.67 o 
   6   1  12      247.12      232.06     56.94 o 
   7   1  12       36.41       14.40     44.79 o 
  -8   2  12      262.03      322.68     83.19 o 
  -7   2  12       24.49       -1.22     43.10 o 
  -6   2  12      598.99      452.18     79.24 o 
  -5   2  12      211.56      158.66     60.98 o 
  -4   2  12      449.67      438.81     72.93 o 
  -3   2  12      295.75      258.47     72.27 o 
  -2   2  12       52.86       31.98     23.45 o 
  -1   2  12     1153.44     1214.81     41.98 o 
   0   2  12      321.81      352.52     29.47 o 
   1   2  12     2632.49     2820.68     67.80 o 
   2   2  12      203.10      178.46     31.34 o 
   3   2  12       54.37       44.95     36.09 o 
   4   2  12      126.03      138.52     41.97 o 
   5   2  12      164.72      242.79     55.05 o 
   6   2  12       19.29       52.23     47.81 o 
   7   2  12      166.74      157.25     53.27 o 
   8   2  12        1.37        9.88     48.18 o 
  -7   3  12      288.36      310.83     70.11 o 
  -6   3  12      127.62       79.61     56.93 o 
  -5   3  12      425.91      351.67     69.64 o 
  -4   3  12       31.15       23.01     25.39 o 
  -3   3  12      521.00      577.95     46.26 o 
  -2   3  12       16.56      -21.69     18.98 o 
  -1   3  12        7.44      -20.98     13.99 o 
   0   3  12        0.40      -16.89     13.83 o 
   1   3  12      445.55      504.53     47.25 o 
   2   3  12      367.70      374.39     39.98 o 
   3   3  12       11.15       -9.76     21.84 o 
   4   3  12       22.29        6.21     30.40 o 
   5   3  12       66.84       51.01     42.72 o 
   6   3  12      454.48      461.40     70.39 o 
   7   3  12       23.93       70.67     43.66 o 
   8   3  12      913.13      770.53     79.62 o 
  -7   4  12        6.06       18.54     45.92 o 
  -6   4  12      372.28      418.02     80.37 o 
  -5   4  12        8.77      -15.28     23.01 o 
  -4   4  12      111.74       60.71     29.27 o 
  -3   4  12       82.00       55.77     44.09 o 
  -2   4  12      222.51      254.81     36.70 o 
  -1   4  12      786.65      739.01     51.61 o 
   0   4  12      474.65      489.15     28.18 o 
   1   4  12     1209.37     1217.77     42.73 o 
   2   4  12     1646.09     1741.85    104.70 o 
   3   4  12      363.19      367.14     41.88 o 
   4   4  12       71.09      109.76     31.06 o 
   5   4  12      750.37      766.58     70.58 o 
   6   4  12      100.43       49.41     44.79 o 
   7   4  12      164.50      120.26     53.27 o 
   8   4  12        3.18       10.26     40.37 o 
  -7   5  12      113.08      131.37     53.92 o 
  -6   5  12      514.79      570.94     62.67 o 
  -5   5  12      250.52      229.03     40.15 o 
  -4   5  12      101.45       73.98     28.28 o 
  -3   5  12     1037.11     1126.75     58.26 o 
  -2   5  12       41.00       -3.26     22.21 o 
  -1   5  12      100.69       96.04     27.58 o 
   0   5  12      188.16      158.83     22.13 o 
   1   5  12       14.26       -4.45     19.56 o 
   2   5  12      422.99      455.09     43.39 o 
   3   5  12      165.60      129.99     32.42 o 
   4   5  12      332.38      394.22     45.28 o 
   5   5  12        5.24      -15.33     22.76 o 
   6   5  12      782.33      815.14     75.95 o 
   7   5  12       62.51       12.05     38.11 o 
   8   5  12      269.51      219.83     59.48 o 
  -7   6  12       26.54      -17.55     31.43 o 
  -6   6  12      136.52      172.98     37.96 o 
  -5   6  12      218.96      266.66     75.05 o 
  -4   6  12        8.50        9.89     24.54 o 
  -3   6  12       38.77       16.22     23.03 o 
  -2   6  12      435.48      554.90     49.46 o 
  -1   6  12      499.34      512.34     46.28 o 
   0   6  12     1065.75     1122.26     83.57 o 
   1   6  12       84.70       79.86     23.87 o 
   2   6  12     1341.46     1394.46     60.72 o 
   3   6  12     1736.19     1956.21     86.77 o 
   4   6  12        0.47       -1.72     24.56 o 
   5   6  12      351.60      368.46     51.53 o 
   6   6  12       13.67       -6.29     26.03 o 
   7   6  12      809.72      780.13     75.57 o 
   8   6  12        0.40       23.62     41.50 o 
  -6   7  12      139.51      120.79     54.02 o 
  -5   7  12      861.67      777.54     62.11 o 
  -4   7  12      123.69      127.15     31.88 o 
  -3   7  12      130.65      154.48     33.34 o 
  -2   7  12       48.43       27.17     23.78 o 
  -1   7  12      116.08      141.50     30.23 o 
   0   7  12       24.85       -6.02     29.36 o 
   1   7  12        6.18      -17.84     17.74 o 
   2   7  12       17.19      -27.01     18.01 o 
   3   7  12       13.48       25.49     25.36 o 
   4   7  12      575.83      594.74     83.95 o 
   5   7  12      212.33      250.70     64.84 o 
   6   7  12      113.63      116.12     55.90 o 
  -6   8  12      690.77      678.12     63.19 o 
  -5   8  12        6.37      -37.02     32.19 o 
  -4   8  12       53.58       60.61     51.33 o 
  -3   8  12       23.77       -5.23     21.81 o 
  -2   8  12        7.78        5.45     23.05 o 
  -1   8  12      740.53      655.07     66.06 o 
   0   8  12      393.76      350.54     58.91 o 
   1   8  12     1386.50     1550.83    103.05 o 
   2   8  12        2.62      -11.76     32.37 o 
   3   8  12     1129.05     1210.89    101.36 o 
   4   8  12      477.06      529.16     56.14 o 
   5   8  12      302.27      309.67     48.01 o 
   6   8  12      147.90      139.11     38.57 o 
   7   8  12       24.88       41.45     32.46 o 
   8   8  12       35.33       59.47     49.97 o 
  -5   9  12      244.05      322.49     66.54 o 
  -4   9  12      259.37      287.12     61.17 o 
  -3   9  12      632.08      586.74     45.39 o 
  -2   9  12        0.35      -11.10     32.47 o 
  -1   9  12      254.95      178.89     47.53 o 
   0   9  12        3.04      -22.30     30.59 o 
   1   9  12       12.72      -12.70     33.31 o 
   2   9  12        8.20      -26.54     28.23 o 
   3   9  12      143.90       78.59     32.14 o 
   4   9  12      269.61      301.58     47.62 o 
   5   9  12      176.03      103.01     37.40 o 
   6   9  12      987.32     1106.75     89.50 o 
   7   9  12        0.28        4.91     31.52 o 
   8   9  12      513.28      582.98     94.02 o 
  -5  10  12      103.37      126.29     50.44 o 
  -4  10  12        1.96      -16.94     37.55 o 
  -3  10  12       30.26       37.64     39.71 o 
  -2  10  12        2.65      -34.82     28.99 o 
  -1  10  12        4.90      -16.00     27.76 o 
   0  10  12     1472.75     1499.35    100.13 o 
   1  10  12        7.78      -14.30     33.50 o 
   2  10  12     1478.20     1589.42    110.39 o 
   3  10  12       20.93      -41.93     27.95 o 
   4  10  12       14.79        5.51     28.93 o 
   5  10  12      480.56      601.61     76.84 o 
   6  10  12      145.95      115.53     43.32 o 
   7  10  12      819.83      927.94     67.82 o 
   8  10  12        4.80      -44.94     29.96 o 
  -4  11  12      143.07      128.45     53.92 o 
  -3  11  12       39.56      -10.45     39.71 o 
  -2  11  12       47.66       11.57     35.38 o 
  -1  11  12        0.30      -45.74     30.49 o 
   0  11  12       55.78       39.43     39.43 o 
   1  11  12       90.39      135.41     49.88 o 
   2  11  12        9.67        1.88     39.71 o 
   3  11  12      104.08       25.13     45.83 o 
   4  11  12       62.54       40.15     40.42 o 
   5  11  12      174.48      151.25     39.46 o 
   6  11  12      276.91      245.43     74.63 o 
   7  11  12      108.35      147.18     47.59 o 
   8  11  12       73.94       27.90     38.01 o 
  -3  12  12       50.90       66.44     48.09 o 
  -2  12  12       28.43       19.48     39.90 o 
  -1  12  12      141.50      121.02     49.78 o 
   0  12  12        3.07      -26.07     34.16 o 
   1  12  12     1240.73     1146.07     93.54 o 
   2  12  12      143.78      111.89     52.23 o 
   3  12  12     1139.86     1325.16    107.66 o 
   4  12  12       27.81       25.31     46.68 o 
   5  12  12       66.82       50.36     34.45 o 
   6  12  12       63.30       39.47     42.07 o 
   7  12  12      387.61      569.34     68.77 o 
  -2  13  12       31.89       -4.05     40.65 o 
  -1  13  12      107.30      175.13     56.00 o 
   0  13  12        1.25       -2.73     35.85 o 
   1  13  12      147.10      188.40     58.63 o 
   2  13  12       55.12      104.55     48.94 o 
   3  13  12      288.68      210.23     62.68 o 
   4  13  12        1.40      -45.93     44.80 o 
   5  13  12      122.14       32.11     41.08 o 
   6  13  12      204.47      181.04     46.95 o 
   7  13  12      115.76       68.11     59.66 o 
   0  14  12      217.89      297.75     63.43 o 
   1  14  12      128.35       99.10     55.81 o 
   2  14  12      805.65      900.12     89.40 o 
   3  14  12      475.20      500.64     87.52 o 
   4  14  12      324.06      383.10     82.72 o 
   5  14  12        2.78       11.20     54.02 o 
   6  14  12       57.01       38.49     40.42 o 
   2  15  12       32.25       32.75     47.34 o 
   3  15  12       15.44       22.11     50.16 o 
  -3  -6  13       29.95       30.93     31.77 o 
  -2  -6  13       15.62      -24.19     40.09 o 
  -1  -6  13       66.03       10.73     43.66 o 
  -5  -5  13      156.64      117.72     53.27 o 
  -4  -5  13        9.55        9.98     32.41 o 
  -3  -5  13      554.71      562.82     56.49 o 
  -2  -5  13       35.45      -12.61     35.29 o 
  -1  -5  13        1.58      -28.70     33.97 o 
   0  -5  13        9.06      -22.30     33.22 o 
   1  -5  13        3.07      -22.02     34.16 o 
  -6  -4  13        0.07      -37.55     39.06 o 
  -5  -4  13       40.90       61.07     46.96 o 
  -4  -4  13        2.73      -26.82     29.24 o 
  -3  -4  13       68.37       18.60     30.55 o 
  -2  -4  13        0.99        0.64     25.27 o 
  -1  -4  13        1.48       -0.94     36.23 o 
   0  -4  13      105.30      118.29     44.80 o 
   1  -4  13       68.84       89.87     42.35 o 
   2  -4  13      226.40      307.54     62.77 o 
   3  -4  13       10.58        1.22     40.28 o 
  -6  -3  13       99.84      142.66     60.89 o 
  -5  -3  13       39.29       22.21     43.48 o 
  -4  -3  13      241.49      291.92     63.15 o 
  -3  -3  13       39.56       11.38     26.34 o 
  -2  -3  13      464.57      476.18     68.89 o 
  -1  -3  13        0.39      -20.62     21.92 o 
   0  -3  13        1.51        0.66     32.94 o 
   1  -3  13      224.16      231.31     52.80 o 
   2  -3  13        0.85        6.59     35.10 o 
   3  -3  13      149.85      197.34     51.85 o 
   4  -3  13        8.50      -53.50     35.67 o 
  -7  -2  13        5.20      -14.21     44.33 o 
  -6  -2  13       50.07       52.32     46.58 o 
  -5  -2  13        7.93      -34.91     41.78 o 
  -4  -2  13        7.51      -49.41     36.23 o 
  -3  -2  13        2.64       -6.30     23.44 o 
  -2  -2  13       18.70        5.94     25.23 o 
  -1  -2  13       75.07       62.43     25.56 o 
   0  -2  13       32.14       36.23     35.29 o 
   1  -2  13        3.55        3.01     31.43 o 
   2  -2  13      678.16      669.75     64.65 o 
   3  -2  13      165.34      234.61     53.17 o 
   4  -2  13       39.15       48.65     41.69 o 
   5  -2  13       24.45        2.16     45.26 o 
  -7  -1  13        0.11       16.56     53.26 o 
  -6  -1  13       83.06       12.89     49.78 o 
  -5  -1  13      163.21      237.52     61.36 o 
  -4  -1  13       77.48       99.19     51.10 o 
  -3  -1  13      518.21      658.74     81.97 o 
  -2  -1  13      217.48      207.45     34.96 o 
  -1  -1  13     1312.08     1268.30     57.82 o 
   0  -1  13       18.42      -10.28     21.01 o 
   1  -1  13       28.42       -4.80     32.47 o 
   2  -1  13       39.31       61.36     38.77 o 
   3  -1  13       46.12       20.33     35.95 o 
   4  -1  13        9.55       16.37     36.32 o 
   5  -1  13      146.98      184.45     54.96 o 
  -7   0  13      134.04      196.02     69.64 o 
  -6   0  13       27.42       13.74     45.55 o 
  -5   0  13      221.57      218.04     66.54 o 
  -4   0  13        2.32       13.93     41.41 o 
  -3   0  13       37.88       44.51     40.65 o 
  -2   0  13        1.96       -2.82     21.29 o 
  -1   0  13      234.61      255.43     35.10 o 
   0   0  13       35.46      -24.72     19.93 o 
   1   0  13       17.04      -25.88     30.68 o 
   2   0  13        2.02      -21.08     31.06 o 
   3   0  13       46.62       31.24     37.45 o 
   4   0  13      696.79      773.35     73.12 o 
   5   0  13        9.33      -50.91     35.86 o 
   6   0  13     1027.66     1191.80     96.37 o 
  -7   1  13        6.39      -63.52     42.35 o 
  -6   1  13        3.75      -24.28     40.66 o 
  -5   1  13      168.99      146.90     55.43 o 
  -4   1  13      458.38      577.99     80.56 o 
  -3   1  13      533.91      593.52     76.04 o 
  -2   1  13      249.62      253.05     52.42 o 
  -1   1  13       79.57       48.67     19.98 o 
   0   1  13      343.95      387.40     32.59 o 
   1   1  13        0.88      -23.73     16.42 o 
   2   1  13       25.86        2.73     32.18 o 
   3   1  13      561.73      693.28     75.95 o 
   4   1  13       52.91       11.29     40.47 o 
   5   1  13        8.80      -52.23     34.82 o 
   6   1  13        3.51      -12.89     38.68 o 
  -7   2  13      180.39       48.65     60.70 o 
  -6   2  13       55.79       47.34     48.65 o 
  -5   2  13      199.13      129.01     56.75 o 
  -4   2  13       26.45       -8.28     41.78 o 
  -3   2  13        0.30        4.33     35.95 o 
  -2   2  13       49.16       32.54     37.12 o 
  -1   2  13        6.84      -15.36     16.40 o 
   0   2  13      929.91     1017.22     47.55 o 
   1   2  13       13.31        0.14     17.93 o 
   2   2  13      460.79      632.74     51.35 o 
   3   2  13      180.73      148.40     45.83 o 
   4   2  13      449.79      443.61     65.12 o 
   5   2  13       67.68       11.10     42.72 o 
   6   2  13      171.82      197.90     59.67 o 
   7   2  13       14.44      -21.65     43.38 o 
  -7   3  13        1.47      -20.42     44.89 o 
  -6   3  13        2.22       -1.69     38.49 o 
  -5   3  13       44.08       37.55     50.91 o 
  -4   3  13      430.57      379.81     67.19 o 
  -3   3  13      353.96      413.25     53.60 o 
  -2   3  13      962.11     1031.62    109.42 o 
  -1   3  13      317.04      363.63     42.11 o 
   0   3  13      260.71      215.94     26.68 o 
   1   3  13     1006.94     1054.75     43.00 o 
   2   3  13       40.09       37.11     26.09 o 
   3   3  13      104.61      111.96     30.69 o 
   4   3  13       19.55      -17.22     30.21 o 
   5   3  13      716.33      801.31     76.04 o 
   6   3  13        6.95      -29.93     38.68 o 
   7   3  13      177.36      189.72     59.29 o 
  -7   4  13      313.92      369.64     81.03 o 
  -6   4  13       10.94      -35.10     38.02 o 
  -5   4  13        9.41      -46.40     39.43 o 
  -4   4  13       53.14       19.09     26.67 o 
  -3   4  13      118.95      140.54     34.73 o 
  -2   4  13        0.75       -9.41     23.23 o 
  -1   4  13       27.64       18.69     26.26 o 
   0   4  13        1.76      -17.03     15.25 o 
   1   4  13      368.90      375.57     40.50 o 
   2   4  13      608.73      595.14     46.06 o 
   3   4  13      379.40      446.32     74.91 o 
   4   4  13      498.68      667.71     58.20 o 
   5   4  13       86.52       33.03     39.34 o 
   6   4  13     1136.66     1358.66     99.66 o 
   7   4  13       36.40       33.78     44.98 o 
  -6   5  13       13.34      -28.42     45.36 o 
  -5   5  13       44.87       66.19     66.01 o 
  -4   5  13       27.41       -3.47     23.00 o 
  -3   5  13      948.17      881.10     70.65 o 
  -2   5  13      184.56      138.30     32.74 o 
  -1   5  13      574.48      617.00     44.17 o 
   0   5  13       59.12       58.16     38.68 o 
   1   5  13      145.94      133.65     29.09 o 
   2   5  13       79.20       61.70     26.51 o 
   3   5  13       53.75       16.93     25.36 o 
   4   5  13      133.63      200.97     37.49 o 
   5   5  13        9.08       29.73     28.86 o 
   6   5  13       76.11       86.86     47.15 o 
   7   5  13       36.33       47.99     45.55 o 
   8   5  13       22.78       -3.86     43.10 o 
  -6   6  13       53.31       48.30     31.26 o 
  -5   6  13      119.11      107.71     45.88 o 
  -4   6  13        6.43      -16.36     24.67 o 
  -3   6  13       72.58       84.95     32.13 o 
  -2   6  13        1.11       -6.70     23.12 o 
  -1   6  13        5.93      -25.22     30.68 o 
   0   6  13       51.87       45.64     39.71 o 
   1   6  13       27.57       16.98     38.07 o 
   2   6  13      953.38     1019.12     55.51 o 
   3   6  13       85.07       78.38     29.76 o 
   4   6  13     1499.32     1645.66     75.01 o 
   5   6  13       23.23       21.12     27.01 o 
   6   6  13      612.32      714.45     87.90 o 
   7   6  13       27.11      -24.47     40.56 o 
   8   6  13      652.27      702.03     89.97 o 
  -6   7  13       11.06        2.72     35.67 o 
  -5   7  13       28.94       43.39     30.46 o 
  -4   7  13       58.48       74.55     33.45 o 
  -3   7  13       32.99       40.48     26.52 o 
  -2   7  13     1595.14     1595.66     70.39 o 
  -1   7  13       36.99        5.83     35.76 o 
   0   7  13      486.61      510.06     75.10 o 
   1   7  13        0.94       -4.33     34.16 o 
   2   7  13        7.52      -28.86     30.77 o 
   3   7  13      440.12      408.69     78.35 o 
   4   7  13      246.00      229.25     41.17 o 
   5   7  13     1393.88     1544.56     75.43 o 
   6   7  13        6.58       11.94     29.48 o 
   7   7  13      257.34      222.56     58.72 o 
   8   7  13       10.61      -40.75     44.51 o 
  -5   8  13        1.82       18.83     40.47 o 
  -4   8  13       16.63       -1.39     25.44 o 
  -3   8  13        4.08        4.46     24.96 o 
  -2   8  13       60.49       46.39     37.55 o 
  -1   8  13      193.77      270.27     58.82 o 
   0   8  13       54.60       11.39     35.76 o 
   1   8  13       60.64       44.70     42.07 o 
   2   8  13      310.61      436.50     43.92 o 
   3   8  13      758.22      762.26     87.52 o 
   4   8  13      410.96      535.64     85.45 o 
   5   8  13      250.05      204.68     66.72 o 
   6   8  13      244.90      175.22     69.36 o 
   7   8  13      107.28       67.94     52.60 o 
  -5   9  13        6.56       -8.78     29.15 o 
  -4   9  13        1.49        7.45     27.77 o 
  -3   9  13      461.54      567.36     76.79 o 
  -2   9  13       19.42       -0.28     33.41 o 
   0   9  13      148.27      187.27     50.35 o 
   1   9  13      514.58      555.97     81.88 o 
   2   9  13       31.75       38.96     40.94 o 
   3   9  13        7.82      -22.87     39.62 o 
   4   9  13       42.41       54.89     32.34 o 
   5   9  13      908.05      987.92     66.18 o 
   6   9  13      124.85       66.45     39.75 o 
   7   9  13      118.37       88.38     43.57 o 
   8   9  13       44.15       22.11     53.83 o 
  -4  10  13       26.52       11.20     37.45 o 
  -3  10  13       64.04      143.51     48.00 o 
  -2  10  13        8.97      -29.36     31.71 o 
  -1  10  13      230.06      147.74     51.48 o 
   0  10  13      245.41      187.08     54.11 o 
   1  10  13      219.02      129.39     51.38 o 
   2  10  13      130.38      146.52     55.62 o 
   3  10  13       94.51       62.96     49.88 o 
   4  10  13      595.16      662.91     57.79 o 
   5  10  13       93.35       45.52     70.72 o 
   6  10  13      831.68      976.43     84.91 o 
   7  10  13        2.87       18.19     35.89 o 
  -3  11  13        1.39       -2.16     37.64 o 
  -2  11  13      670.20      664.39     85.92 o 
  -1  11  13       76.99      109.16     48.18 o 
   0  11  13      650.10      659.59     86.20 o 
   1  11  13      168.08      183.79     58.16 o 
   2  11  13      133.32      129.20     55.05 o 
   3  11  13       88.82       84.69     53.83 o 
   4  11  13       94.55       51.81     47.85 o 
   5  11  13      493.47      567.45     68.07 o 
   6  11  13      106.37       13.53     40.05 o 
   7  11  13      336.23      265.79     92.32 o 
  -2  12  13        2.20        4.23     39.05 o 
  -1  12  13        6.32       17.13     38.49 o 
   0  12  13      110.21      156.59     54.96 o 
   1  12  13       42.23       24.94     43.38 o 
   2  12  13      994.05     1064.76     98.25 o 
   3  12  13      323.00      279.40     72.93 o 
   4  12  13      236.41      293.52     81.40 o 
   5  12  13       72.55       43.62     42.60 o 
   6  12  13       81.77       85.36     46.61 o 
   7  12  13       74.87        7.30     41.77 o 
  -1  13  13      226.43      249.76     63.05 o 
   0  13  13      473.84      420.09     75.29 o 
   1  13  13      119.50       70.01     49.12 o 
   2  13  13       70.90      113.86     55.52 o 
   3  13  13      233.48      197.06     68.04 o 
   4  13  13        3.95      -33.13     45.08 o 
   5  13  13      337.33      368.42     89.03 o 
   6  13  13       31.12      -22.19     37.94 o 
   1  14  13       86.57       35.76     49.59 o 
   2  14  13        3.15      -30.30     42.82 o 
   3  14  13      502.27      435.43     82.06 o 
   4  14  13       11.01       14.49     54.67 o 
  -4  -4  14       27.33       30.21     50.16 o 
  -3  -4  14      341.09      349.53     49.87 o 
  -2  -4  14       15.43      -11.32     28.60 o 
  -1  -4  14       10.86      -32.94     37.17 o 
   0  -4  14       13.33      -20.52     35.86 o 
   1  -4  14       38.22       -0.56     40.37 o 
  -5  -3  14        8.20      105.96     62.49 o 
  -4  -3  14        8.67       -0.85     43.66 o 
  -3  -3  14       43.32       68.88     33.16 o 
  -2  -3  14       17.53       34.90     29.28 o 
  -1  -3  14        0.40      -31.71     34.35 o 
   0  -3  14       64.35       91.28     42.63 o 
   1  -3  14        0.38      -12.99     35.39 o 
   2  -3  14      417.84      435.14     70.39 o 
  -5  -2  14       86.43       13.46     51.85 o 
  -4  -2  14       47.93        7.25     47.43 o 
  -3  -2  14        0.80      -26.44     38.96 o 
  -2  -2  14      240.50      244.28     39.99 o 
  -1  -2  14       15.88        5.89     26.18 o 
   0  -2  14        2.38      -40.37     27.48 o 
   1  -2  14      180.92      220.68     54.77 o 
   2  -2  14       21.18        9.03     38.87 o 
   3  -2  14       13.72       39.05     44.98 o 
  -6  -1  14        0.96      -33.50     46.77 o 
  -5  -1  14        0.40      -17.13     39.53 o 
  -4  -1  14        6.10        0.94     44.79 o 
  -3  -1  14       19.40      -29.46     39.90 o 
  -2  -1  14      364.14      423.81     46.49 o 
  -1  -1  14        3.90       18.83     25.48 o 
   0  -1  14       48.22       71.43     37.17 o 
   1  -1  14       14.70      -17.03     34.35 o 
   2  -1  14       27.93      -26.16     35.76 o 
   3  -1  14       14.36      -14.68     39.34 o 
   4  -1  14       68.58       27.20     46.58 o 
  -6   0  14      191.51      210.04     73.50 o 
  -5   0  14      226.32      241.19     64.94 o 
  -4   0  14      172.85      151.22     54.49 o 
  -3   0  14       66.09        6.59     37.55 o 
  -2   0  14       67.71       46.30     40.65 o 
  -1   0  14      298.44      329.87     41.59 o 
   0   0  14        0.70      -40.87     27.24 o 
   1   0  14      179.11      187.74     47.15 o 
   2   0  14        1.75      -13.83     31.43 o 
   3   0  14      301.52      291.54     58.16 o 
   4   0  14        0.98       -9.13     44.23 o 
   5   0  14       74.08       55.80     48.65 o 
  -6   1  14        1.05       -2.92     50.82 o 
  -5   1  14       62.09       52.04     50.91 o 
  -4   1  14        4.01      -21.46     41.22 o 
  -3   1  14        3.69      -24.09     38.02 o 
  -2   1  14        4.59      -34.63     34.91 o 
  -1   1  14      204.17      295.78     37.89 o 
   0   1  14       78.85       45.29     35.81 o 
   1   1  14       53.98       25.50     30.30 o 
   2   1  14      399.56      373.22     59.10 o 
   3   1  14        0.41       17.88     37.55 o 
   4   1  14      829.40      961.61     86.20 o 
   5   1  14        8.17        6.40     40.37 o 
  -6   2  14       12.85       -1.04     52.04 o 
  -5   2  14      305.99      340.00     79.52 o 
  -4   2  14       39.87       17.69     48.37 o 
  -3   2  14      175.98      125.53     52.32 o 
  -2   2  14       19.31        7.81     34.63 o 
  -1   2  14       67.29       43.21     31.95 o 
   0   2  14      278.00      357.60     33.89 o 
   1   2  14       89.79       24.54     27.16 o 
   2   2  14      184.11      227.81     40.28 o 
   3   2  14       40.15       26.16     34.63 o 
   4   2  14       24.21       13.93     43.29 o 
   5   2  14        8.29      -48.09     40.00 o 
   6   2  14        0.80      -51.01     45.45 o 
  -6   3  14        1.49      -37.55     41.31 o 
  -5   3  14      136.52      183.50     65.88 o 
  -4   3  14       41.90        7.15     43.85 o 
  -3   3  14        0.59       26.35     42.63 o 
  -2   3  14      100.20      141.36     33.80 o 
  -1   3  14       19.48      -10.49     23.97 o 
   0   3  14      481.59      622.73     37.94 o 
   1   3  14       69.93       60.41     47.85 o 
   2   3  14      708.93      838.13     53.37 o 
   3   3  14       50.60       46.73     30.32 o 
   4   3  14      270.92      340.94     64.37 o 
   5   3  14       60.89      126.66     54.11 o 
   6   3  14      395.94      326.26     73.97 o 
  -6   4  14      138.13      257.47     68.32 o 
  -5   4  14       67.04      -55.52     49.22 o 
  -4   4  14      575.24      538.84     79.71 o 
  -3   4  14       25.34      -14.62     26.51 o 
  -2   4  14      178.53      195.29     37.82 o 
  -1   4  14       26.91       -5.69     22.66 o 
   0   4  14       34.10       21.36     37.83 o 
   1   4  14      967.69     1011.97     55.77 o 
   2   4  14      350.25      328.73     42.62 o 
   3   4  14     1765.50     1933.54    128.60 o 
   4   4  14        4.49      -17.13     25.37 o 
   5   4  14      169.19      258.79     63.99 o 
   6   4  14        1.10       66.06     52.23 o 
   7   4  14      329.14      534.42     84.79 o 
  -6   5  14        0.97      -42.63     49.60 o 
  -5   5  14        2.72      -20.52     43.29 o 
  -4   5  14        1.61      -18.56     27.41 o 
  -3   5  14       46.19       61.81     30.23 o 
  -2   5  14       36.34        7.33     27.84 o 
  -1   5  14       13.13       31.52     38.96 o 
   0   5  14       62.31       15.15     42.25 o 
   1   5  14      296.31      338.89     43.76 o 
   2   5  14      150.67      248.83     38.78 o 
   3   5  14      134.54      165.60     37.52 o 
   4   5  14      326.09      334.59     46.52 o 
   5   5  14       48.85       36.04     33.68 o 
   6   5  14      565.67      604.06     89.31 o 
   7   5  14        0.37        0.19     45.45 o 
  -5   6  14      207.55      274.92     43.53 o 
  -4   6  14        5.48       -8.71     26.29 o 
  -3   6  14      464.65      558.28    112.36 o 
  -2   6  14       20.51      -27.26     25.81 o 
  -1   6  14      347.27      326.82     65.31 o 
   0   6  14      116.99      206.75     56.47 o 
   1   6  14       12.68       -5.18     38.30 o 
   2   6  14      148.00       97.59     32.13 o 
   3   6  14     1003.18      987.22     60.00 o 
   4   6  14       90.10       76.55     33.18 o 
   5   6  14      102.99      106.12     37.96 o 
   6   6  14        4.02      -57.97     41.03 o 
   7   6  14       62.56       14.96     51.57 o 
  -5   7  14      157.26      168.73     40.24 o 
  -4   7  14       64.59       55.25     30.21 o 
  -3   7  14       66.20       82.80     34.21 o 
  -2   7  14      497.70      372.84     65.78 o 
  -1   7  14      137.97      105.11     50.82 o 
   0   7  14       48.14       84.22     46.58 o 
   1   7  14       63.03       94.01     50.63 o 
   2   7  14      361.93      477.92     49.23 o 
   3   7  14       50.42       18.32     28.73 o 
   4   7  14      846.77      931.69     61.11 o 
   5   7  14       13.31      -27.96     28.63 o 
   6   7  14      530.97      658.39     64.97 o 
   7   7  14        1.39      -56.56     40.28 o 
  -4   8  14      606.62      742.04     58.38 o 
  -3   8  14       18.98       14.96     39.05 o 
  -2   8  14      545.91      529.24     79.52 o 
  -1   8  14      230.89      242.42     60.70 o 
   0   8  14      303.28      255.40     65.22 o 
   1   8  14      211.81      276.11     69.17 o 
   2   8  14      219.63      222.65     69.08 o 
   3   8  14     1151.94     1281.90     70.06 o 
   4   8  14      214.48      176.63     67.10 o 
   5   8  14      445.19      530.32     59.90 o 
   6   8  14       27.54       28.19     32.87 o 
   7   8  14       15.14        9.88     41.50 o 
  -4   9  14       13.81       11.67     44.61 o 
  -3   9  14       17.84      -21.46     33.88 o 
  -2   9  14       24.48       21.08     40.94 o 
  -1   9  14       54.87       -2.26     39.05 o 
   0   9  14      829.10      735.24     78.30 o 
   1   9  14       93.22       95.14     46.87 o 
   2   9  14       75.56       78.77     50.35 o 
   3   9  14       59.81      111.30     36.75 o 
   4   9  14       35.07       23.47     33.01 o 
   5   9  14      134.58       87.05     54.30 o 
   6   9  14       16.39      -34.91     45.36 o 
   7   9  14        9.52       -5.74     57.50 o 
  -3  10  14      102.79      140.97     48.94 o 
  -2  10  14      403.95      472.22     74.63 o 
  -1  10  14      159.69      139.08     55.71 o 
   0  10  14      146.10      108.78     53.27 o 
   1  10  14      554.93      508.93     85.26 o 
   2  10  14        1.06      -34.26     40.09 o 
   3  10  14      729.60      795.66    105.58 o 
   4  10  14       47.76      -23.06     43.76 o 
   5  10  14      557.76      704.25     74.57 o 
   6  10  14        1.47      -14.27     35.93 o 
   7  10  14      114.30      151.43     49.45 o 
  -2  11  14      165.01      208.44     57.12 o 
  -1  11  14      108.88      106.99     51.29 o 
   0  11  14       35.04       22.30     47.62 o 
   1  11  14      978.37     1017.98     94.77 o 
   2  11  14       12.99      -15.34     42.44 o 
   3  11  14       49.52       83.28     56.46 o 
   4  11  14      134.28      167.98     69.92 o 
   5  11  14       30.37      -24.41     37.29 o 
   6  11  14      696.89      613.64     74.82 o 
  -1  12  14      550.81      546.37     83.76 o 
   0  12  14      115.40      119.98     57.03 o 
   1  12  14      170.86      189.15     61.17 o 
   2  12  14      287.89      358.82     80.56 o 
   3  12  14       66.58      -14.87     50.54 o 
   4  12  14      202.93      148.59     74.63 o 
   5  12  14       76.78      -10.82     55.62 o 
   0  13  14      226.98      228.96     64.84 o 
   1  13  14        0.04      -22.77     42.35 o 
   2  13  14      863.72      878.10     94.77 o 
   3  13  14        9.62      -14.12     48.37 o 
   4  13  14       57.34       16.37     59.19 o 
  -1  -3  15       92.68      100.60     52.23 o 
  -3  -2  15       94.42      169.39     55.15 o 
  -2  -2  15       33.52      -42.09     28.06 o 
  -1  -2  15       46.78       30.71     30.32 o 
   0  -2  15      159.61      144.64     51.95 o 
   1  -2  15        4.30       36.98     41.88 o 
  -4  -1  15       24.08      -59.57     41.22 o 
  -3  -1  15        0.69        9.79     43.66 o 
  -2  -1  15       86.10       66.91     49.41 o 
  -1  -1  15        2.87       20.80     29.39 o 
   0  -1  15       34.95       27.57     38.96 o 
   1  -1  15       10.97      -33.97     39.34 o 
   2  -1  15       15.94       -4.05     38.21 o 
  -5   0  15        0.39      -55.62     48.18 o 
  -4   0  15       38.23        8.00     47.34 o 
  -3   0  15        9.01      -36.23     35.29 o 
  -2   0  15      149.36      204.58     59.57 o 
  -1   0  15        0.35      -36.42     24.28 o 
   0   0  15      283.05      304.62     42.57 o 
   1   0  15       48.63       24.37     39.24 o 
   2   0  15      152.91      193.01     55.62 o 
   3   0  15        6.78      -15.34     41.97 o 
  -5   1  15        3.61       15.43     52.32 o 
  -4   1  15      104.20       49.03     54.02 o 
  -3   1  15       50.33       63.62     45.26 o 
  -2   1  15        4.91      -53.64     35.76 o 
  -1   1  15      853.07      883.46     77.73 o 
   0   1  15       99.14       91.70     46.02 o 
   1   1  15      667.13      632.95     64.37 o 
   2   1  15        8.81      -33.22     32.28 o 
   3   1  15       22.66        2.82     44.79 o 
   4   1  15        8.00        6.59     46.11 o 
  -5   2  15       45.32       39.05     57.22 o 
  -4   2  15       38.34      -12.14     46.87 o 
  -3   2  15       36.98       58.25     42.35 o 
  -2   2  15       55.99       29.83     44.42 o 
  -1   2  15      273.38      257.00     56.75 o 
   0   2  15       81.03       44.23     37.83 o 
   1   2  15      117.29      130.98     37.07 o 
   2   2  15      369.31      338.95     46.73 o 
   3   2  15       16.28       32.18     42.63 o 
   4   2  15      667.09      983.54     89.31 o 
   5   2  15        1.52       -4.71     41.31 o 
  -5   3  15      123.14      218.04     68.89 o 
  -4   3  15        5.62        3.11     47.43 o 
  -3   3  15      157.58      183.32     59.85 o 
  -2   3  15       21.84      -51.67     34.44 o 
  -1   3  15        6.23      -23.41     24.28 o 
   0   3  15       68.27       74.44     52.32 o 
   1   3  15      326.05      293.94     59.14 o 
   2   3  15      161.40      190.94     63.90 o 
   3   3  15      196.35      252.41     42.61 o 
   4   3  15       29.88       -6.40     43.57 o 
   5   3  15       16.58       18.63     43.57 o 
  -5   4  15        1.29      -47.43     46.49 o 
  -4   4  15      215.56      193.76     63.71 o 
  -3   4  15      252.13      289.19     68.79 o 
  -2   4  15       12.70        6.45     28.05 o 
  -1   4  15       26.16        9.79     41.78 o 
   0   4  15      152.94      179.93     60.61 o 
   1   4  15       12.61       18.78     28.81 o 
   2   4  15     1025.38     1167.22     65.38 o 
   3   4  15        1.11      -37.70     27.18 o 
   4   4  15      847.12      878.76     83.19 o 
   5   4  15        1.93      -18.92     40.28 o 
  -5   5  15       73.06       88.27     61.26 o 
  -4   5  15      364.02      311.78     71.34 o 
  -3   5  15        5.48      -13.40     30.55 o 
  -2   5  15       63.72       59.10     47.24 o 
  -1   5  15      626.94      727.91     77.36 o 
   0   5  15       35.97       58.35     52.98 o 
   1   5  15      629.02      788.22     96.18 o 
   2   5  15      111.04       69.59     33.25 o 
   3   5  15      219.09      218.73     44.41 o 
   4   5  15        3.99       -4.62     29.26 o 
   5   5  15       38.28       15.81     44.51 o 
   6   5  15        9.18       10.82     43.57 o 
  -4   6  15       19.26       -3.41     31.75 o 
  -3   6  15      206.23      205.38     43.62 o 
  -2   6  15      736.33      866.81     83.29 o 
  -1   6  15      169.91      177.20     59.10 o 
   0   6  15      196.85      242.61     66.54 o 
   1   6  15       68.27      104.46     56.65 o 
   2   6  15        8.88       19.26     28.52 o 
   3   6  15      158.41      145.79     39.80 o 
   4   6  15       48.22       42.78     31.47 o 
   5   6  15       21.29       29.90     40.14 o 
   6   6  15       73.16       65.22     51.48 o 
  -4   7  15      210.57      237.91     44.48 o 
  -3   7  15      174.41      167.79     54.77 o 
  -2   7  15       56.07       48.65     47.81 o 
  -1   7  15      602.20      505.82     80.75 o 
   0   7  15       32.84      -25.60     42.82 o 
   1   7  15      367.53      412.28     78.96 o 
   2   7  15      148.51      180.68     66.44 o 
   3   7  15      526.22      624.05     61.76 o 
   4   7  15       85.89       54.52     37.55 o 
   5   7  15      175.77      150.54     52.14 o 
   6   7  15       49.41        2.94     34.60 o 
  -4   8  15      145.44      171.74     54.87 o 
  -3   8  15      287.59      236.30     61.45 o 
  -2   8  15       47.48       63.24     52.70 o 
  -1   8  15     1155.84     1188.13     98.16 o 
   0   8  15       24.50      -23.43     41.69 o 
   1   8  15       32.71      -25.69     38.30 o 
   2   8  15      272.90      332.56     76.89 o 
   3   8  15       11.66      -11.20     31.34 o 
   4   8  15     1682.34     1849.53    140.13 o 
   5   8  15        3.29       12.22     33.47 o 
   6   8  15      919.42     1143.61    115.94 o 
  -3   9  15      381.13      411.99     73.31 o 
  -2   9  15       56.60       47.99     47.05 o 
  -1   9  15       19.65      -17.03     36.89 o 
   0   9  15      222.96      145.77     62.49 o 
   1   9  15      269.88      273.47     70.49 o 
   2   9  15      178.96      146.05     65.59 o 
   3   9  15       73.47       79.90     62.67 o 
   4   9  15       79.50       69.69     36.99 o 
   5   9  15      154.15      124.53     43.40 o 
   6   9  15       15.76      -38.55     35.64 o 
  -2  10  15      374.25      336.52     68.70 o 
  -1  10  15       17.69      -18.73     45.74 o 
   0  10  15     1502.20     1323.28    107.00 o 
   1  10  15        1.09      -49.88     44.98 o 
   2  10  15      106.78      183.22     70.96 o 
   3  10  15       41.83       13.55     51.76 o 
   4  10  15       13.01      -65.64     43.76 o 
   5  10  15       71.75       55.22     38.33 o 
  -1  11  15      121.60      156.87     57.41 o 
   0  11  15       59.94       31.52     48.18 o 
   1  11  15      784.49      810.43     90.72 o 
   2  11  15       11.19      -68.75     45.83 o 
   3  11  15      478.87      564.54     98.25 o 
   4  11  15       27.48      -77.17     51.95 o 
   5  11  15      151.22      166.75     77.17 o 
   0  12  15       28.29      -17.88     39.24 o 
   1  12  15      308.97      236.86     68.89 o 
   2  12  15       35.00      -53.36     50.91 o 
   3  12  15       42.23        9.03     59.38 o 
   4  12  15      191.99       94.58     66.91 o 
  -2   0  16       28.38        0.28     46.11 o 
  -1   0  16      152.21       79.71     52.13 o 
   0   0  16       81.39      121.39     47.62 o 
   1   0  16       23.73      -40.37     40.47 o 
  -3   1  16        3.16       -4.23     47.15 o 
  -2   1  16      101.12       53.55     52.51 o 
  -1   1  16        2.00      -52.89     37.93 o 
   1   1  16       11.17        9.88     41.97 o 
   2   1  16      534.24      686.12     86.58 o 
  -3   2  16      200.53      201.86     66.16 o 
  -2   2  16       36.42      -56.84     38.58 o 
   1   2  16      202.63      143.04     52.23 o 
   2   2  16        0.97      -26.26     38.40 o 
   3   2  16      120.10      195.64     56.65 o 
  -4   3  16      315.32      304.81     74.35 o 
  -3   3  16       41.26       -8.85     45.26 o 
  -2   3  16       19.89        2.92     41.22 o 
   1   3  16      138.70      161.31     39.89 o 
   2   3  16      114.34      108.48     41.78 o 
   3   3  16       49.60       -5.18     47.62 o 
   4   3  16      173.05      113.20     51.01 o 
  -4   4  16        0.74      -63.15     48.75 o 
  -3   4  16      175.79      147.93     61.83 o 
   0   4  16       60.79      -22.68     49.13 o 
   1   4  16      206.41      278.37     71.90 o 
   2   4  16        3.89      -37.06     29.53 o 
   3   4  16       25.56        3.98     33.57 o 
   4   4  16        7.55      -44.61     43.38 o 
  -2   5  16       28.47      -13.55     42.73 o 
  -1   5  16        4.38      -42.44     40.37 o 
   0   5  16      286.57      376.98     78.21 o 
   1   5  16        0.22      -60.98     40.66 o 
   2   5  16     1362.81     1500.90     76.47 o 
   3   5  16        1.47      -33.49     30.13 o 
   4   5  16      734.33      864.95     73.94 o 
  -3   6  16       50.57       63.43     52.23 o 
  -2   6  16      364.82      417.83     76.04 o 
  -1   6  16      125.95      119.13     62.77 o 
   0   6  16      134.58      195.83     63.71 o 
   1   6  16       39.19       12.70     50.53 o 
   2   6  16       11.68      -11.20     49.88 o 
   3   6  16      267.32      314.90     55.10 o 
   4   6  16       41.26       11.51     33.99 o 
   5   6  16       67.13       89.05     40.46 o 
  -3   7  16       22.19      -48.37     39.62 o 
  -2   7  16      774.97      696.10     97.40 o 
  -1   7  16        6.32       -4.05     45.74 o 
   0   7  16       17.81       10.92     54.11 o 
   1   7  16       98.31       48.46     55.05 o 
   2   7  16        4.69      -56.09     50.44 o 
   3   7  16      231.79      177.58     77.17 o 
   4   7  16       19.89       -1.94     42.25 o 
   5   7  16       10.98      -18.05     33.77 o 
  -2   8  16       46.86       48.84     53.73 o 
  -1   8  16      578.89      711.06     96.74 o 
   0   8  16        1.14      -61.12     40.75 o 
   1   8  16      647.41      761.21    106.80 o 
   2   8  16        1.46      -46.58     53.92 o 
   3   8  16       35.55      -66.91     53.27 o 
   4   8  16        0.70      -48.07     35.24 o 
  -1   9  16      210.09      151.79     63.90 o 
   0   9  16        0.67      -62.30     43.01 o 
   1   9  16       78.38      110.29     62.30 o 
   2   9  16      437.19      421.40     89.22 o 
   3   9  16       16.17      -56.28     54.87 o 
   4   9  16     1358.64     1496.06    132.88 o 
   0  10  16      282.34      418.67     85.64 o 
   1  10  16       53.41       13.55     52.51 o 
   2  10  16       50.65      -34.82     54.68 o 
   3  10  16       15.05      -36.23     48.75 o 
   4  10  16       25.50      -34.44     57.22 o 
   2  11  16      122.68      142.66     71.43 o 
   1   4  17       81.82      105.39     68.98 o 
   2   4  17       10.84       16.00     59.00 o 
   0   5  17        0.10      -56.37     56.28 o 
   1   5  17       24.15       16.94     58.16 o 
   2   5  17       32.44       52.60     63.62 o 
  -1   6  17       36.97       51.95     64.18 o 
   0   6  17      692.70      885.25     98.72 o 
   1   6  17        0.36      -63.52     50.63 o 
   2   6  17     1322.84     1442.42    124.60 o 
  -1   7  17       22.96      -23.06     45.93 o 
   0   7  17       86.00       96.56     67.76 o 
   1   7  17        2.11      -42.63     50.63 o 
   2   7  17      107.48       63.43     67.38 o 
   0   8  17      102.25       83.57     63.90 o 
   1   8  17       43.73       -3.39     58.06 o 
   2   8  17      182.40      145.77     76.23 o 
                                                 
